# Supplementary material for: Amino acid and viral binding by the high-affinity Cationic Amino acid Transporter 1 (CAT1) from Mus musculus
Source: Nat Commun. 2026 Feb 16;17:2829. doi: 10.1038/s41467-026-69421-0 (PMC13022406; doi:10.1038/s41467-026-69421-0)
Supplement: Supplementary file 4 — Source Data [file 41467_2026_69421_MOESM4_ESM.zip]

Archive with 3 entries (2 files):
- Source Data/
- Source Data/Saur_source data_gels.pdf
- Source Data/source data.xlsx
