# Supplementary material for: Amino acid and viral binding by the high-affinity Cationic Amino acid Transporter 1 (CAT1) from Mus musculus
Source: Nat Commun. 2026 Feb 16;17:2829. doi: 10.1038/s41467-026-69421-0 (PMC13022406; doi:10.1038/s41467-026-69421-0)
Supplement: Supplementary file 4 — Source Data [file 41467_2026_69421_MOESM4_ESM.zip › Source Data/source data.xlsx]

## Sheet: Figure 1a NanoDSF substrates
Figure 1a & Supp. Fig. 1e NanoDSF Substrate comparison
Temperature [°C]	1 uM MmCAT1 + 10 mM ORN			1 uM MmCAT1 + 10 mM LYS								Temperature [°C]	1 uM MmCAT1			1 uM MmCAT1 + 10 mM Leu			1 uM MmCAT1 + 10 mM Cys					Temperature [°C]	1 uM MmCAT1 + 10 mM ARG												1 uM MmCAT1 + 10 mM ARG
20	9.3e-05	9.8e-05	9.4e-05	9.4e-05	9.2e-05	9.7e-05						20	9.6e-05	0.000129	0.000138	9e-05	9.2e-05	9.6e-05	9.7e-05	9.8e-05	0.000109			20	0.000123	0.000105	0.000107
20.043	9.3e-05	9.8e-05	9.4e-05	9.4e-05	9.2e-05	9.7e-05						20.051	9.6e-05	0.000129	0.000138	9e-05	9.2e-05	9.6e-05	9.7e-05	9.8e-05	0.000109			20.051	0.000123	0.000105	0.000107
20.086	9.3e-05	9.8e-05	9.4e-05	9.4e-05	9.2e-05	9.7e-05						20.101	9.6e-05	0.000129	0.000138	9e-05	9.2e-05	9.6e-05	9.7e-05	9.8e-05	0.000109			20.101	0.000123	0.000105	0.000107
20.129	9.3e-05	9.8e-05	9.4e-05	9.4e-05	9.2e-05	9.7e-05						20.152	9.6e-05	0.000129	0.000138	9e-05	9.2e-05	9.6e-05	9.7e-05	9.8e-05	0.000109			20.152	0.000123	0.000105	0.000107
20.173	9.3e-05	9.8e-05	9.4e-05	9.4e-05	9.2e-05	9.7e-05						20.202	9.6e-05	0.000129	0.000138	9e-05	9.2e-05	9.6e-05	9.7e-05	9.8e-05	0.000109			20.202	0.000123	0.000105	0.000107
20.216	9.3e-05	9.8e-05	9.4e-05	9.4e-05	9.2e-05	9.7e-05						20.253	9.6e-05	0.000129	0.000138	9e-05	9.2e-05	9.6e-05	9.7e-05	9.8e-05	0.000109			20.253	0.000123	0.000105	0.000107
20.259	9.3e-05	9.8e-05	9.4e-05	9.4e-05	9.2e-05	9.7e-05						20.303	9.6e-05	0.000129	0.000138	9e-05	9.2e-05	9.6e-05	9.7e-05	9.8e-05	0.000109			20.303	0.000123	0.000105	0.000107
20.302	9.3e-05	9.8e-05	9.4e-05	9.4e-05	9.2e-05	9.7e-05						20.354	9.6e-05	0.000129	0.000138	9e-05	9.2e-05	9.6e-05	9.7e-05	9.8e-05	0.000109			20.354	0.000123	0.000105	0.000107
20.345	9.3e-05	9.8e-05	9.4e-05	9.4e-05	9.2e-05	9.7e-05						20.405	9.6e-05	0.000129	0.000138	9e-05	9.2e-05	9.6e-05	9.7e-05	9.8e-05	0.000109			20.405	0.000123	0.000105	0.000107
20.388	9.3e-05	9.8e-05	9.4e-05	9.4e-05	9.2e-05	9.7e-05						20.455	9.6e-05	0.000129	0.000138	9e-05	9.2e-05	9.6e-05	9.7e-05	9.8e-05	0.000109			20.455	0.000123	0.000105	0.000107
20.431	9.3e-05	9.8e-05	9.4e-05	9.4e-05	9.2e-05	9.7e-05						20.506	9.6e-05	0.000129	0.000138	9e-05	9.2e-05	9.6e-05	9.7e-05	9.8e-05	0.000109			20.506	0.000123	0.000105	0.000107
20.474	9.3e-05	9.8e-05	9.4e-05	9.4e-05	9.2e-05	9.7e-05						20.556	9.6e-05	0.000129	0.000138	9e-05	9.2e-05	9.6e-05	9.7e-05	9.8e-05	0.000109			20.556	0.000123	0.000105	0.000107
20.518	9.3e-05	9.8e-05	9.4e-05	9.4e-05	9.2e-05	9.7e-05						20.607	9.6e-05	0.000129	0.000138	9e-05	9.2e-05	9.6e-05	9.7e-05	9.8e-05	0.000109			20.607	0.000123	0.000105	0.000107
20.561	9.3e-05	9.8e-05	9.4e-05	9.4e-05	9.2e-05	9.7e-05						20.657	9.6e-05	0.000129	0.000138	9e-05	9.2e-05	9.6e-05	9.7e-05	9.8e-05	0.000109			20.657	0.000123	0.000105	0.000107
20.604	9.3e-05	9.8e-05	9.4e-05	9.4e-05	9.2e-05	9.7e-05						20.708	9.6e-05	0.000129	0.000138	9e-05	9.2e-05	9.6e-05	9.7e-05	9.8e-05	0.000109			20.708	0.000123	0.000105	0.000107
20.647	9.3e-05	9.8e-05	9.4e-05	9.4e-05	9.2e-05	9.7e-05						20.759	9.6e-05	0.000129	0.000138	9e-05	9.2e-05	9.6e-05	9.7e-05	9.8e-05	0.000109			20.759	0.000123	0.000105	0.000107
20.69	9.3e-05	9.8e-05	9.4e-05	9.4e-05	9.2e-05	9.7e-05						20.809	9.6e-05	0.000129	0.000138	9e-05	9.2e-05	9.6e-05	9.7e-05	9.8e-05	0.000109			20.809	0.000123	0.000105	0.000107
20.733	9.3e-05	9.8e-05	9.4e-05	9.4e-05	9.2e-05	9.7e-05						20.86	9.6e-05	0.000129	0.000138	9e-05	9.2e-05	9.6e-05	9.7e-05	9.8e-05	0.000109			20.86	0.000123	0.000105	0.000107
20.776	9.3e-05	9.8e-05	9.4e-05	9.4e-05	9.2e-05	9.7e-05						20.91	9.6e-05	0.000129	0.000138	9e-05	9.2e-05	9.6e-05	9.7e-05	9.8e-05	0.000109			20.91	0.000123	0.000105	0.000107
20.819	9.3e-05	9.8e-05	9.4e-05	9.4e-05	9.2e-05	9.7e-05						20.961	9.6e-05	0.000129	0.000138	9e-05	9.2e-05	9.6e-05	9.7e-05	9.8e-05	0.000109			20.961	0.000123	0.000105	0.000107
20.863	9.3e-05	9.8e-05	9.4e-05	9.4e-05	9.2e-05	9.7e-05						21.011	9.6e-05	0.000129	0.000138	9e-05	9.2e-05	9.6e-05	9.7e-05	9.8e-05	0.000109			21.011	0.000123	0.000105	0.000107
20.906	9.3e-05	9.8e-05	9.4e-05	9.4e-05	9.2e-05	9.7e-05						21.062	9.6e-05	0.000129	0.000138	9e-05	9.2e-05	9.6e-05	9.7e-05	9.8e-05	0.000109			21.062	0.000123	0.000105	0.000107
20.949	9.3e-05	9.8e-05	9.4e-05	9.4e-05	9.2e-05	9.7e-05						21.113	9.6e-05	0.000129	0.000138	9e-05	9.2e-05	9.6e-05	9.7e-05	9.8e-05	0.000109			21.113	0.000123	0.000105	0.000107
20.992	9.3e-05	9.8e-05	9.4e-05	9.4e-05	9.2e-05	9.7e-05						21.163	9.6e-05	0.000129	0.000138	9e-05	9.2e-05	9.6e-05	9.7e-05	9.8e-05	0.000109			21.163	0.000123	0.000105	0.000107
21.035	9.3e-05	9.8e-05	9.4e-05	9.4e-05	9.2e-05	9.7e-05						21.214	9.6e-05	0.000129	0.000138	9e-05	9.2e-05	9.6e-05	9.7e-05	9.8e-05	0.000109			21.214	0.000123	0.000105	0.000107
21.078	9.3e-05	9.8e-05	9.4e-05	9.4e-05	9.2e-05	9.7e-05						21.264	9.6e-05	0.000129	0.000138	9e-05	9.2e-05	9.6e-05	9.7e-05	9.8e-05	0.000109			21.264	0.000123	0.000105	0.000107
21.121	9.3e-05	9.8e-05	9.4e-05	9.4e-05	9.2e-05	9.7e-05						21.315	9.6e-05	0.000129	0.000138	9e-05	9.2e-05	9.6e-05	9.7e-05	9.8e-05	0.000109			21.315	0.000123	0.000105	0.000107
21.164	9.3e-05	9.8e-05	9.4e-05	9.4e-05	9.2e-05	9.7e-05						21.365	9.6e-05	0.000129	0.000138	9e-05	9.2e-05	9.6e-05	9.7e-05	9.8e-05	0.000109			21.365	0.000123	0.000105	0.000107
21.208	9.3e-05	9.8e-05	9.4e-05	9.4e-05	9.2e-05	9.7e-05						21.416	9.6e-05	0.000129	0.000138	9e-05	9.2e-05	9.6e-05	9.7e-05	9.8e-05	0.000109			21.416	0.000123	0.000105	0.000107
21.251	9.3e-05	9.8e-05	9.4e-05	9.4e-05	9.2e-05	9.7e-05						21.467	9.6e-05	0.000129	0.000138	9e-05	9.2e-05	9.6e-05	9.7e-05	9.8e-05	0.000109			21.467	0.000123	0.000105	0.000107
21.294	9.3e-05	9.8e-05	9.4e-05	9.4e-05	9.2e-05	9.7e-05						21.517	9.6e-05	0.000129	0.000138	9e-05	9.2e-05	9.6e-05	9.7e-05	9.8e-05	0.000109			21.517	0.000123	0.000105	0.000107
21.337	9.3e-05	9.8e-05	9.4e-05	9.4e-05	9.2e-05	9.7e-05						21.568	9.6e-05	0.000129	0.000138	9e-05	9.2e-05	9.6e-05	9.7e-05	9.8e-05	0.000109			21.568	0.000123	0.000105	0.000107
21.38	9.3e-05	9.8e-05	9.4e-05	9.4e-05	9.2e-05	9.7e-05						21.618	9.6e-05	0.000129	0.000138	9e-05	9.2e-05	9.6e-05	9.7e-05	9.8e-05	0.000109			21.618	0.000123	0.000105	0.000107
21.423	9.3e-05	9.8e-05	9.4e-05	9.4e-05	9.2e-05	9.7e-05						21.669	9.6e-05	0.000129	0.000138	9e-05	9.2e-05	9.6e-05	9.7e-05	9.8e-05	0.000109			21.669	0.000123	0.000105	0.000107
21.466	9.3e-05	9.8e-05	9.4e-05	9.4e-05	9.2e-05	9.7e-05						21.719	9.6e-05	0.000129	0.000138	9e-05	9.2e-05	9.6e-05	9.7e-05	9.8e-05	0.000109			21.719	0.000123	0.000105	0.000107
21.509	9.3e-05	9.8e-05	9.4e-05	9.4e-05	9.2e-05	9.7e-05						21.77	9.6e-05	0.000129	0.000138	9e-05	9.2e-05	9.6e-05	9.7e-05	9.8e-05	0.000109			21.77	0.000123	0.000105	0.000107
21.553	9.3e-05	9.8e-05	9.4e-05	9.4e-05	9.2e-05	9.7e-05						21.821	9.6e-05	0.000129	0.000138	9e-05	9.2e-05	9.6e-05	9.7e-05	9.8e-05	0.000109			21.821	0.000123	0.000105	0.000107
21.596	9.3e-05	9.8e-05	9.4e-05	9.4e-05	9.2e-05	9.7e-05						21.871	9.6e-05	0.000129	0.000138	9e-05	9.2e-05	9.6e-05	9.7e-05	9.8e-05	0.000109			21.871	0.000123	0.000105	0.000107
21.639	9.3e-05	9.8e-05	9.4e-05	9.4e-05	9.2e-05	9.7e-05						21.922	9.6e-05	0.000129	0.000138	9e-05	9.2e-05	9.6e-05	9.7e-05	9.8e-05	0.000109			21.922	0.000123	0.000105	0.000107
21.682	9.3e-05	9.8e-05	9.4e-05	9.4e-05	9.2e-05	9.7e-05						21.972	9.6e-05	0.000129	0.000138	9e-05	9.2e-05	9.6e-05	9.7e-05	9.8e-05	0.000109			21.972	0.000123	0.000105	0.000107
21.725	9.3e-05	9.8e-05	9.4e-05	9.4e-05	9.2e-05	9.7e-05						22.023	9.6e-05	0.000129	0.000138	9e-05	9.2e-05	9.6e-05	9.7e-05	9.8e-05	0.000109			22.023	0.000123	0.000105	0.000107
21.768	9.3e-05	9.8e-05	9.4e-05	9.4e-05	9.2e-05	9.7e-05						22.073	9.6e-05	0.000129	0.000138	9e-05	9.2e-05	9.6e-05	9.7e-05	9.8e-05	0.000109			22.073	0.000123	0.000105	0.000107
21.811	9.3e-05	9.8e-05	9.4e-05	9.4e-05	9.2e-05	9.7e-05						22.124	9.6e-05	0.000129	0.000138	9e-05	9.2e-05	9.6e-05	9.7e-05	9.8e-05	0.000109			22.124	0.000123	0.000105	0.000107
21.855	9.3e-05	9.8e-05	9.4e-05	9.4e-05	9.2e-05	9.7e-05						22.175	9.6e-05	0.000129	0.000138	9e-05	9.2e-05	9.6e-05	9.7e-05	9.8e-05	0.000109			22.175	0.000123	0.000105	0.000107
21.898	9.3e-05	9.8e-05	9.4e-05	9.4e-05	9.2e-05	9.7e-05						22.225	9.6e-05	0.000129	0.000138	9e-05	9.2e-05	9.6e-05	9.7e-05	9.8e-05	0.000109			22.225	0.000123	0.000105	0.000107
21.941	9.3e-05	9.8e-05	9.4e-05	9.4e-05	9.2e-05	9.7e-05						22.276	9.6e-05	0.000129	0.000138	9e-05	9.2e-05	9.6e-05	9.7e-05	9.8e-05	0.000109			22.276	0.000123	0.000105	0.000107
21.984	9.3e-05	9.8e-05	9.4e-05	9.4e-05	9.2e-05	9.7e-05						22.326	9.6e-05	0.000129	0.000138	9e-05	9.2e-05	9.6e-05	9.7e-05	9.8e-05	0.000109			22.326	0.000123	0.000105	0.000107
22.027	9.3e-05	9.8e-05	9.4e-05	9.4e-05	9.2e-05	9.7e-05						22.377	9.6e-05	0.000129	0.000138	9e-05	9.2e-05	9.6e-05	9.7e-05	9.8e-05	0.000109			22.377	0.000123	0.000105	0.000107
22.07	9.3e-05	9.8e-05	9.4e-05	9.4e-05	9.2e-05	9.7e-05						22.428	9.6e-05	0.000129	0.000138	9e-05	9.2e-05	9.6e-05	9.7e-05	9.8e-05	0.000109			22.428	0.000123	0.000105	0.000107
22.113	9.3e-05	9.8e-05	9.4e-05	9.4e-05	9.2e-05	9.7e-05						22.478	9.6e-05	0.000129	0.000138	9e-05	9.2e-05	9.6e-05	9.7e-05	9.8e-05	0.000109			22.478	0.000123	0.000105	0.000107
22.156	9.3e-05	9.8e-05	9.4e-05	9.4e-05	9.2e-05	9.7e-05						22.529	9.6e-05	0.000129	0.000138	9e-05	9.2e-05	9.6e-05	9.7e-05	9.8e-05	0.000109			22.529	0.000123	0.000105	0.000107
22.2	9.3e-05	9.8e-05	9.4e-05	9.4e-05	9.2e-05	9.7e-05						22.579	9.6e-05	0.000129	0.000138	9e-05	9.2e-05	9.6e-05	9.7e-05	9.8e-05	0.000109			22.579	0.000123	0.000105	0.000107
22.243	9.3e-05	9.8e-05	9.4e-05	9.4e-05	9.2e-05	9.7e-05						22.63	9.6e-05	0.000129	0.000138	9e-05	9.2e-05	9.6e-05	9.7e-05	9.8e-05	0.000109			22.63	0.000123	0.000105	0.000107
22.286	9.3e-05	9.8e-05	9.4e-05	9.4e-05	9.2e-05	9.7e-05						22.68	9.6e-05	0.000129	0.000138	9e-05	9.2e-05	9.6e-05	9.7e-05	9.8e-05	0.000109			22.68	0.000123	0.000105	0.000107
22.329	9.3e-05	9.8e-05	9.4e-05	9.4e-05	9.2e-05	9.7e-05						22.731	9.6e-05	0.000129	0.000138	9e-05	9.2e-05	9.6e-05	9.7e-05	9.8e-05	0.000109			22.731	0.000123	0.000105	0.000107
22.372	9.3e-05	9.8e-05	9.4e-05	9.4e-05	9.2e-05	9.7e-05						22.782	9.6e-05	0.000129	0.000138	9e-05	9.2e-05	9.6e-05	9.7e-05	9.8e-05	0.000109			22.782	0.000123	0.000105	0.000107
22.415	9.3e-05	9.8e-05	9.4e-05	9.4e-05	9.2e-05	9.7e-05						22.832	9.6e-05	0.000129	0.000138	9e-05	9.2e-05	9.6e-05	9.7e-05	9.8e-05	0.000109			22.832	0.000123	0.000105	0.000107
22.458	9.3e-05	9.8e-05	9.4e-05	9.4e-05	9.2e-05	9.7e-05						22.883	9.6e-05	0.000129	0.000138	9e-05	9.2e-05	9.6e-05	9.7e-05	9.8e-05	0.000109			22.883	0.000123	0.000105	0.000107
22.501	9.3e-05	9.8e-05	9.4e-05	9.4e-05	9.2e-05	9.7e-05						22.933	9.6e-05	0.000129	0.000138	9e-05	9.2e-05	9.6e-05	9.7e-05	9.8e-05	0.000109			22.933	0.000123	0.000105	0.000107
22.545	9.3e-05	9.8e-05	9.4e-05	9.4e-05	9.2e-05	9.7e-05						22.984	9.6e-05	0.000129	0.000138	9e-05	9.2e-05	9.6e-05	9.7e-05	9.8e-05	0.000109			22.984	0.000123	0.000105	0.000107
22.588	9.3e-05	9.8e-05	9.4e-05	9.4e-05	9.2e-05	9.7e-05						23.034	9.6e-05	0.000129	0.000138	9e-05	9.2e-05	9.6e-05	9.7e-05	9.8e-05	0.000109			23.034	0.000123	0.000105	0.000107
22.631	9.3e-05	9.8e-05	9.4e-05	9.4e-05	9.2e-05	9.7e-05						23.085	9.7e-05	0.000129	0.000139	9e-05	9.3e-05	9.6e-05	9.8e-05	9.9e-05	0.000108			23.085	0.000122	0.000106	0.000107
22.674	9.3e-05	9.8e-05	9.4e-05	9.4e-05	9.2e-05	9.7e-05						23.136	9.8e-05	0.000128	0.000139	9.1e-05	9.2e-05	9.7e-05	9.8e-05	9.8e-05	0.000108			23.136	0.000122	0.000106	0.000107
22.717	9.3e-05	9.8e-05	9.4e-05	9.4e-05	9.2e-05	9.7e-05						23.186	9.7e-05	0.000128	0.00014	9.1e-05	9.1e-05	9.7e-05	9.9e-05	9.8e-05	0.000107			23.186	0.000123	0.000105	0.000107
22.76	9.3e-05	9.8e-05	9.4e-05	9.4e-05	9.2e-05	9.7e-05						23.237	9.6e-05	0.000127	0.00014	9.1e-05	9.1e-05	9.7e-05	9.9e-05	9.8e-05	0.000107			23.237	0.000123	0.000105	0.000107
22.803	9.3e-05	9.8e-05	9.4e-05	9.4e-05	9.2e-05	9.7e-05						23.287	9.5e-05	0.000128	0.000139	9e-05	9.2e-05	9.8e-05	9.9e-05	9.8e-05	0.000108			23.287	0.000122	0.000105	0.000107
22.846	9.3e-05	9.8e-05	9.4e-05	9.4e-05	9.2e-05	9.7e-05						23.338	9.5e-05	0.000128	0.000139	9.1e-05	9.2e-05	9.8e-05	9.9e-05	9.9e-05	0.000108			23.338	0.000122	0.000105	0.000108
22.89	9.3e-05	9.8e-05	9.4e-05	9.4e-05	9.2e-05	9.7e-05						23.388	9.6e-05	0.000128	0.000139	9.1e-05	9.2e-05	9.8e-05	9.8e-05	9.8e-05	0.000107			23.388	0.000121	0.000104	0.000109
22.933	9.3e-05	9.8e-05	9.4e-05	9.4e-05	9.2e-05	9.7e-05						23.439	9.5e-05	0.000128	0.000139	9.1e-05	9.3e-05	9.8e-05	9.9e-05	9.7e-05	0.000107			23.439	0.000121	0.000105	0.000108
22.976	9.3e-05	9.8e-05	9.4e-05	9.4e-05	9.2e-05	9.7e-05						23.49	9.5e-05	0.000127	0.000141	9.2e-05	9e-05	9.9e-05	9.9e-05	9.4e-05	0.000107			23.49	0.00012	0.000105	0.000109
23.019	9.3e-05	9.8e-05	9.4e-05	9.4e-05	9.2e-05	9.7e-05						23.54	9.5e-05	0.000126	0.000143	9.1e-05	8.9e-05	0.0001	0.0001	9.3e-05	0.000106			23.54	0.000119	0.000106	0.00011
23.062	9.1e-05	9.8e-05	9.4e-05	9.4e-05	9.3e-05	9.7e-05						23.591	9.5e-05	0.000127	0.000143	9.2e-05	8.8e-05	9.9e-05	0.000101	9.2e-05	0.000106			23.591	0.000119	0.000107	0.00011
23.105	9.2e-05	9.8e-05	9.4e-05	9.4e-05	9.3e-05	9.7e-05						23.641	9.6e-05	0.000127	0.000143	9.3e-05	8.8e-05	9.9e-05	0.0001	9.2e-05	0.000106			23.641	0.000118	0.000108	0.00011
23.148	9.3e-05	9.8e-05	9.3e-05	9.3e-05	9.3e-05	9.8e-05						23.692	9.6e-05	0.000127	0.000143	9.3e-05	8.7e-05	9.9e-05	0.000101	9.1e-05	0.000108			23.692	0.000118	0.000108	0.00011
23.191	9.2e-05	9.9e-05	9.4e-05	9.3e-05	9.3e-05	9.8e-05						23.742	9.6e-05	0.000126	0.000143	9.3e-05	8.6e-05	9.9e-05	0.000102	9e-05	0.000109			23.742	0.000118	0.000108	0.000111
23.235	9.1e-05	9.9e-05	9.4e-05	9.4e-05	9.3e-05	9.8e-05						23.793	9.7e-05	0.000127	0.000141	9.4e-05	8.6e-05	9.9e-05	0.000102	9e-05	0.000109			23.793	0.000116	0.000108	0.000112
23.278	9.2e-05	9.9e-05	9.4e-05	9.5e-05	9.4e-05	0.0001						23.844	9.7e-05	0.000128	0.000142	9.4e-05	8.6e-05	9.9e-05	0.000101	8.8e-05	0.000109			23.844	0.000115	0.00011	0.000112
23.321	9.2e-05	9.9e-05	9.4e-05	9.6e-05	9.3e-05	0.0001						23.894	9.6e-05	0.000128	0.000144	9.4e-05	8.7e-05	9.9e-05	0.000101	8.8e-05	0.000108			23.894	0.000115	0.00011	0.000111
23.364	9.1e-05	0.0001	9.4e-05	9.7e-05	9.2e-05	0.0001						23.945	9.6e-05	0.000127	0.000143	9.5e-05	8.6e-05	9.8e-05	0.000101	8.8e-05	0.000107			23.945	0.000115	0.000109	0.000111
23.407	9.1e-05	0.0001	9.4e-05	9.7e-05	9.2e-05	0.000101						23.995	9.6e-05	0.000128	0.000143	9.5e-05	8.6e-05	9.8e-05	0.000101	8.8e-05	0.000106			23.995	0.000114	0.000109	0.000112
23.45	9e-05	0.000101	9.4e-05	9.7e-05	9.2e-05	0.000101						24.046	9.7e-05	0.000128	0.000143	9.5e-05	8.7e-05	0.0001	0.0001	8.7e-05	0.000106			24.046	0.000113	0.00011	0.000113
23.493	9e-05	0.000102	9.3e-05	9.7e-05	9.3e-05	0.000101						24.096	9.8e-05	0.000128	0.000143	9.6e-05	8.7e-05	0.000101	0.000101	8.6e-05	0.000106			24.096	0.000113	0.000111	0.000112
23.537	9e-05	0.000102	9.3e-05	9.7e-05	9.3e-05	0.000101						24.147	9.8e-05	0.000127	0.000142	9.6e-05	8.7e-05	0.000102	0.000102	8.6e-05	0.000106			24.147	0.000114	0.000111	0.000113
23.58	9e-05	0.000102	9.2e-05	9.7e-05	9.3e-05	0.000101						24.198	9.9e-05	0.000126	0.000142	9.5e-05	8.7e-05	0.000103	0.000102	8.6e-05	0.000107			24.198	0.000114	0.000112	0.000113
23.623	8.9e-05	0.000102	9.2e-05	9.7e-05	9.4e-05	0.000102						24.248	9.9e-05	0.000126	0.000141	9.4e-05	8.6e-05	0.000104	0.000103	8.5e-05	0.000107			24.248	0.000114	0.000112	0.000114
23.666	8.9e-05	0.000101	9.3e-05	9.7e-05	9.4e-05	0.000102						24.299	9.8e-05	0.000125	0.000142	9.5e-05	8.6e-05	0.000105	0.000104	8.4e-05	0.000106			24.299	0.000113	0.000112	0.000115
23.709	8.9e-05	0.000102	9.3e-05	9.7e-05	9.4e-05	0.000101						24.349	9.9e-05	0.000125	0.000143	9.5e-05	8.7e-05	0.000106	0.000104	8.5e-05	0.000107			24.349	0.000112	0.000113	0.000117
23.752	9e-05	0.000102	9.3e-05	9.7e-05	9.4e-05	0.000101						24.4	9.9e-05	0.000126	0.000144	9.6e-05	8.6e-05	0.000106	0.000105	8.5e-05	0.000107			24.4	0.000112	0.000113	0.000117
23.795	9e-05	0.000102	9.3e-05	9.8e-05	9.4e-05	0.000102						24.45	9.9e-05	0.000125	0.000144	9.6e-05	8.6e-05	0.000107	0.000105	8.4e-05	0.000106			24.45	0.000112	0.000115	0.000117
23.838	9.1e-05	0.000101	9.3e-05	9.8e-05	9.4e-05	0.000101						24.501	9.9e-05	0.000123	0.000143	9.5e-05	8.7e-05	0.000108	0.000104	8.2e-05	0.000106			24.501	0.000112	0.000115	0.000117
23.882	9.1e-05	0.000101	9.3e-05	9.8e-05	9.4e-05	0.0001						24.552	9.9e-05	0.000122	0.000144	9.4e-05	8.8e-05	0.000108	0.000105	8.2e-05	0.000106			24.552	0.000112	0.000114	0.000118
23.925	9.1e-05	0.000101	9.3e-05	9.9e-05	9.3e-05	0.0001						24.602	0.0001	0.000121	0.000145	9.3e-05	8.8e-05	0.000109	0.000104	8.1e-05	0.000106			24.602	0.000111	0.000114	0.000119
23.968	9.1e-05	0.000102	9.3e-05	9.9e-05	9.3e-05	0.000101						24.653	0.0001	0.000121	0.000145	9.3e-05	8.9e-05	0.00011	0.000103	8.1e-05	0.000107			24.653	0.000111	0.000114	0.000119
24.011	9.1e-05	0.000102	9.3e-05	9.9e-05	9.3e-05	0.000101						24.703	9.9e-05	0.00012	0.000145	9.3e-05	8.9e-05	0.000112	0.000103	8.2e-05	0.000107			24.703	0.000111	0.000113	0.000119
24.054	9.1e-05	0.000103	9.4e-05	9.8e-05	9.3e-05	0.000102						24.754	9.9e-05	0.000119	0.000144	9.2e-05	8.8e-05	0.000113	0.000103	8.1e-05	0.000108			24.754	0.00011	0.000114	0.000119
24.097	9.2e-05	0.000103	9.4e-05	9.8e-05	9.3e-05	0.000102						24.804	9.9e-05	0.000119	0.000144	9.3e-05	8.7e-05	0.000113	0.000103	8.1e-05	0.000108			24.804	0.00011	0.000115	0.000118
24.14	9.3e-05	0.000103	9.3e-05	9.8e-05	9.3e-05	0.000102						24.855	9.9e-05	0.000119	0.000144	9.5e-05	8.7e-05	0.000114	0.000102	8e-05	0.000107			24.855	0.00011	0.000116	0.000118
24.183	9.3e-05	0.000103	9.4e-05	9.9e-05	9.4e-05	0.000102						24.906	0.0001	0.00012	0.000142	9.5e-05	8.7e-05	0.000116	0.000101	8e-05	0.000107			24.906	0.00011	0.000115	0.000118
24.227	9.2e-05	0.000104	9.4e-05	9.9e-05	9.4e-05	0.000102						24.956	0.000101	0.000121	0.000142	9.6e-05	8.7e-05	0.000116	0.000101	8e-05	0.000107			24.956	0.00011	0.000115	0.000119
24.27	9.2e-05	0.000104	9.3e-05	9.9e-05	9.4e-05	0.000103						25.007	0.000102	0.000121	0.000142	9.5e-05	8.6e-05	0.000116	0.0001	8e-05	0.000106			25.007	0.000109	0.000115	0.000118
24.313	9.2e-05	0.000104	9.3e-05	9.9e-05	9.3e-05	0.000103						25.057	0.000103	0.000121	0.000142	9.5e-05	8.6e-05	0.000117	0.000101	7.9e-05	0.000105			25.057	0.000109	0.000114	0.000119
24.356	9.2e-05	0.000104	9.4e-05	9.9e-05	9.3e-05	0.000102						25.108	0.000103	0.00012	0.000143	9.5e-05	8.6e-05	0.000119	0.000101	7.8e-05	0.000105			25.108	0.000109	0.000114	0.000119
24.399	9.3e-05	0.000104	9.4e-05	0.0001	9.3e-05	0.000103						25.158	0.000103	0.000119	0.000145	9.5e-05	8.6e-05	0.000121	0.000101	7.8e-05	0.000106			25.158	0.000108	0.000114	0.000118
24.442	9.3e-05	0.000105	9.3e-05	0.0001	9.4e-05	0.000103						25.209	0.000104	0.000118	0.000145	9.5e-05	8.6e-05	0.000122	0.000101	7.7e-05	0.000106			25.209	0.000107	0.000114	0.000119
24.485	9.3e-05	0.000105	9.3e-05	0.0001	9.4e-05	0.000103						25.26	0.000104	0.000117	0.000143	9.5e-05	8.6e-05	0.000122	0.0001	7.6e-05	0.000106			25.26	0.000106	0.000113	0.000119
24.528	9.3e-05	0.000104	9.3e-05	0.0001	9.4e-05	0.000104						25.31	0.000105	0.000118	0.000143	9.5e-05	8.5e-05	0.000123	0.0001	7.7e-05	0.000107			25.31	0.000106	0.000113	0.00012
24.572	9.3e-05	0.000104	9.3e-05	0.0001	9.4e-05	0.000104						25.361	0.000106	0.000119	0.000142	9.5e-05	8.5e-05	0.000124	0.0001	7.6e-05	0.000108			25.361	0.000106	0.000113	0.000121
24.615	9.3e-05	0.000104	9.4e-05	9.9e-05	9.5e-05	0.000104						25.411	0.000106	0.00012	0.000141	9.5e-05	8.5e-05	0.000125	0.0001	7.7e-05	0.000108			25.411	0.000106	0.000113	0.000121
24.658	9.3e-05	0.000104	9.3e-05	9.9e-05	9.5e-05	0.000104						25.462	0.000107	0.000119	0.00014	9.5e-05	8.6e-05	0.000125	0.0001	7.8e-05	0.000107			25.462	0.000106	0.000114	0.00012
24.701	9.3e-05	0.000104	9.2e-05	0.0001	9.6e-05	0.000104						25.512	0.000108	0.000119	0.000137	9.5e-05	8.6e-05	0.000125	0.0001	7.8e-05	0.000107			25.512	0.000106	0.000114	0.000121
24.744	9.3e-05	0.000104	9.2e-05	0.0001	9.6e-05	0.000104						25.563	0.000108	0.000118	0.000137	9.6e-05	8.7e-05	0.000125	9.9e-05	7.8e-05	0.000106			25.563	0.000106	0.000114	0.000121
24.787	9.2e-05	0.000104	9.3e-05	0.000101	9.6e-05	0.000105						25.614	0.000108	0.000117	0.000137	9.7e-05	8.9e-05	0.000126	0.0001	7.9e-05	0.000106			25.614	0.000106	0.000115	0.00012
24.83	9.2e-05	0.000104	9.3e-05	0.0001	9.6e-05	0.000106						25.664	0.000109	0.000116	0.000136	9.6e-05	8.9e-05	0.000126	9.9e-05	7.9e-05	0.000106			25.664	0.000106	0.000115	0.000121
24.873	9.2e-05	0.000104	9.3e-05	0.0001	9.7e-05	0.000106						25.715	0.00011	0.000115	0.000136	9.6e-05	8.9e-05	0.000126	9.8e-05	7.9e-05	0.000106			25.715	0.000106	0.000116	0.000121
24.917	9.2e-05	0.000104	9.4e-05	0.000101	9.7e-05	0.000107						25.765	0.000111	0.000115	0.000137	9.6e-05	9e-05	0.000125	9.8e-05	8e-05	0.000106			25.765	0.000106	0.000115	0.000121
24.96	9.2e-05	0.000104	9.5e-05	0.0001	9.7e-05	0.000107						25.816	0.000112	0.000116	0.000138	9.7e-05	9e-05	0.000124	9.7e-05	8e-05	0.000106			25.816	0.000106	0.000115	0.000121
25.003	9.2e-05	0.000105	9.4e-05	0.0001	9.7e-05	0.000108						25.866	0.000112	0.000116	0.000137	9.7e-05	9e-05	0.000125	9.7e-05	8.1e-05	0.000106			25.866	0.000107	0.000115	0.000121
25.046	9.2e-05	0.000104	9.4e-05	9.9e-05	9.8e-05	0.000108						25.917	0.000113	0.000117	0.000136	9.6e-05	9e-05	0.000125	9.6e-05	8.1e-05	0.000107			25.917	0.000106	0.000115	0.00012
25.089	9.2e-05	0.000104	9.4e-05	9.9e-05	9.9e-05	0.000109						25.968	0.000113	0.000116	0.000134	9.6e-05	9.1e-05	0.000125	9.7e-05	8.1e-05	0.000107			25.968	0.000107	0.000115	0.00012
25.132	9.3e-05	0.000105	9.5e-05	9.9e-05	9.9e-05	0.00011						26.018	0.000114	0.000116	0.000133	9.6e-05	9.2e-05	0.000126	9.8e-05	8.2e-05	0.000107			26.018	0.000106	0.000116	0.000119
25.175	9.3e-05	0.000105	9.5e-05	9.9e-05	0.0001	0.00011						26.069	0.000114	0.000116	0.000133	9.7e-05	9.3e-05	0.000127	9.9e-05	8.1e-05	0.000107			26.069	0.000106	0.000116	0.000119
25.219	9.3e-05	0.000105	9.5e-05	9.9e-05	0.000101	0.000111						26.119	0.000114	0.000116	0.000132	9.7e-05	9.3e-05	0.000127	0.0001	8.1e-05	0.000107			26.119	0.000107	0.000116	0.000119
25.262	9.2e-05	0.000105	9.5e-05	9.9e-05	0.000101	0.00011						26.17	0.000114	0.000116	0.000132	9.7e-05	9.4e-05	0.000127	0.000101	8.1e-05	0.000108			26.17	0.000106	0.000115	0.000117
25.305	9.2e-05	0.000106	9.5e-05	0.0001	0.000102	0.00011						26.22	0.000114	0.000116	0.000132	9.7e-05	9.4e-05	0.000126	0.0001	8.2e-05	0.000109			26.22	0.000107	0.000115	0.000116
25.348	9.1e-05	0.000106	9.5e-05	0.0001	0.000102	0.00011						26.271	0.000114	0.000115	0.000131	9.6e-05	9.3e-05	0.000125	0.0001	8.3e-05	0.000108			26.271	0.000108	0.000115	0.000116
25.391	9.2e-05	0.000107	9.5e-05	0.0001	0.000102	0.00011						26.322	0.000115	0.000114	0.000131	9.6e-05	9.3e-05	0.000125	0.0001	8.4e-05	0.000108			26.322	0.000108	0.000115	0.000115
25.434	9.2e-05	0.000107	9.5e-05	9.9e-05	0.000102	0.00011						26.372	0.000115	0.000114	0.00013	9.6e-05	9.3e-05	0.000123	0.0001	8.5e-05	0.000109			26.372	0.000107	0.000116	0.000115
25.477	9.2e-05	0.000106	9.5e-05	9.8e-05	0.000102	0.000111						26.423	0.000115	0.000114	0.00013	9.5e-05	9.3e-05	0.000122	0.0001	8.6e-05	0.000109			26.423	0.000107	0.000115	0.000115
25.52	9.2e-05	0.000105	9.6e-05	9.9e-05	0.000102	0.000111						26.473	0.000115	0.000114	0.000127	9.4e-05	9.3e-05	0.000121	0.0001	8.6e-05	0.000109			26.473	0.000106	0.000115	0.000115
25.564	9.2e-05	0.000105	9.6e-05	0.0001	0.000102	0.000111						26.524	0.000115	0.000113	0.000127	9.3e-05	9.2e-05	0.000121	0.0001	8.7e-05	0.000109			26.524	0.000106	0.000115	0.000116
25.607	9.2e-05	0.000105	9.6e-05	0.0001	0.000102	0.000112						26.575	0.000115	0.000114	0.000126	9.3e-05	9.2e-05	0.00012	9.9e-05	8.7e-05	0.000108			26.575	0.000106	0.000115	0.000117
25.65	9.2e-05	0.000105	9.7e-05	0.000101	0.000101	0.000111						26.625	0.000115	0.000115	0.000126	9.2e-05	9.3e-05	0.000121	9.9e-05	8.8e-05	0.000109			26.625	0.000107	0.000115	0.000119
25.693	9.2e-05	0.000107	9.7e-05	0.000101	0.000102	0.000111						26.676	0.000115	0.000115	0.000126	9.2e-05	9.4e-05	0.000119	9.8e-05	8.8e-05	0.000109			26.676	0.000108	0.000114	0.00012
25.736	9.1e-05	0.000107	9.6e-05	0.000101	0.000103	0.000111						26.726	0.000115	0.000116	0.000127	9.2e-05	9.4e-05	0.000119	9.8e-05	8.7e-05	0.000109			26.726	0.000107	0.000113	0.00012
25.779	9.1e-05	0.000108	9.6e-05	0.000101	0.000103	0.000111						26.777	0.000115	0.000117	0.000126	9.2e-05	9.4e-05	0.000119	9.8e-05	8.8e-05	0.000109			26.777	0.000107	0.000113	0.00012
25.822	9.1e-05	0.000108	9.6e-05	0.000102	0.000103	0.000111						26.827	0.000115	0.000117	0.000125	9.2e-05	9.4e-05	0.000119	9.8e-05	9.1e-05	0.000109			26.827	0.000107	0.000113	0.00012
25.865	9.1e-05	0.000108	9.6e-05	0.000102	0.000104	0.000112						26.878	0.000114	0.000119	0.000124	9.1e-05	9.3e-05	0.000119	9.8e-05	9.2e-05	0.00011			26.878	0.000108	0.000114	0.000121
25.909	9.2e-05	0.000108	9.7e-05	0.000102	0.000104	0.000112						26.929	0.000114	0.000119	0.000123	9.1e-05	9.4e-05	0.00012	9.7e-05	9.2e-05	0.000109			26.929	0.000108	0.000113	0.000122
25.952	9.1e-05	0.000108	9.8e-05	0.000102	0.000105	0.000111						26.979	0.000114	0.00012	0.000123	9e-05	9.4e-05	0.00012	9.8e-05	9.2e-05	0.00011			26.979	0.000108	0.000113	0.000121
25.995	9.1e-05	0.000109	9.9e-05	0.000102	0.000106	0.000112						27.03	0.000114	0.00012	0.000124	9e-05	9.4e-05	0.00012	9.9e-05	9.2e-05	0.00011			27.03	0.000108	0.000111	0.000121
26.038	9.1e-05	0.000109	0.0001	0.000102	0.000106	0.000113						27.08	0.000114	0.000119	0.000124	9e-05	9.4e-05	0.00012	0.0001	9.2e-05	0.00011			27.08	0.000109	0.000111	0.00012
26.081	9.1e-05	0.00011	9.9e-05	0.000102	0.000106	0.000113						27.131	0.000113	0.000119	0.000125	9e-05	9.4e-05	0.00012	0.0001	9.3e-05	0.000111			27.131	0.000109	0.000109	0.00012
26.124	9.1e-05	0.000109	9.9e-05	0.000102	0.000106	0.000112						27.181	0.000114	0.000119	0.000126	8.9e-05	9.5e-05	0.000119	0.0001	9.4e-05	0.000112			27.181	0.000109	0.000108	0.000118
26.167	9.2e-05	0.00011	0.0001	0.000103	0.000106	0.000111						27.232	0.000114	0.000119	0.000126	8.8e-05	9.4e-05	0.000118	0.0001	9.5e-05	0.000111			27.232	0.000108	0.000107	0.000117
26.21	9.2e-05	0.000109	0.000101	0.000103	0.000106	0.00011						27.283	0.000114	0.00012	0.000128	8.8e-05	9.4e-05	0.000118	0.000101	9.7e-05	0.000112			27.283	0.000109	0.000107	0.000117
26.254	9.2e-05	0.000109	0.0001	0.000104	0.000106	0.000109						27.333	0.000113	0.000119	0.000129	8.8e-05	9.5e-05	0.000118	0.000101	9.9e-05	0.000113			27.333	0.000109	0.000106	0.000117
26.297	9.2e-05	0.000109	0.000101	0.000104	0.000106	0.000109						27.384	0.000113	0.000119	0.000129	8.8e-05	9.6e-05	0.000116	0.000101	0.0001	0.000113			27.384	0.000109	0.000106	0.000117
26.34	9.2e-05	0.000109	0.000101	0.000104	0.000106	0.000109						27.434	0.000113	0.00012	0.000128	8.8e-05	9.7e-05	0.000116	0.000101	0.000102	0.000115			27.434	0.00011	0.000106	0.000116
26.383	9.2e-05	0.000109	0.000101	0.000104	0.000106	0.000108						27.485	0.000114	0.000121	0.000128	8.8e-05	9.7e-05	0.000116	0.000101	0.000104	0.000114			27.485	0.00011	0.000105	0.000116
26.426	9.3e-05	0.000109	0.000101	0.000104	0.000106	0.000108						27.535	0.000114	0.000122	0.00013	8.8e-05	9.6e-05	0.000115	0.000102	0.000105	0.000115			27.535	0.000112	0.000106	0.000115
26.469	9.2e-05	0.000109	0.000102	0.000104	0.000107	0.000109						27.586	0.000114	0.000122	0.00013	8.8e-05	9.6e-05	0.000114	0.000102	0.000108	0.000114			27.586	0.000112	0.000105	0.000114
26.512	9.3e-05	0.000109	0.000102	0.000105	0.000106	0.000109						27.637	0.000113	0.000122	0.00013	8.7e-05	9.9e-05	0.000113	0.000102	0.000109	0.000114			27.637	0.000113	0.000106	0.000114
26.555	9.3e-05	0.000109	0.000102	0.000105	0.000105	0.000108						27.687	0.000114	0.000122	0.000131	8.7e-05	9.9e-05	0.000114	0.000102	0.000111	0.000114			27.687	0.000114	0.000106	0.000114
26.599	9.4e-05	0.000109	0.000103	0.000105	0.000104	0.000107						27.738	0.000113	0.000124	0.000131	8.7e-05	9.9e-05	0.000114	0.000102	0.000113	0.000114			27.738	0.000115	0.000105	0.000114
26.642	9.4e-05	0.000109	0.000104	0.000105	0.000104	0.000107						27.788	0.000113	0.000124	0.000131	8.7e-05	9.9e-05	0.000116	0.000102	0.000113	0.000114			27.788	0.000116	0.000105	0.000113
26.685	9.4e-05	0.000109	0.000105	0.000105	0.000105	0.000108						27.839	0.000113	0.000125	0.00013	8.7e-05	9.9e-05	0.000116	0.000102	0.000113	0.000115			27.839	0.000117	0.000105	0.000113
26.728	9.4e-05	0.000109	0.000105	0.000105	0.000106	0.000108						27.889	0.000114	0.000125	0.000131	8.7e-05	9.9e-05	0.000116	0.000101	0.000114	0.000114			27.889	0.000117	0.000106	0.000112
26.771	9.4e-05	0.000109	0.000104	0.000106	0.000106	0.000107						27.94	0.000114	0.000124	0.000131	8.7e-05	0.0001	0.000115	0.000101	0.000116	0.000115			27.94	0.000118	0.000106	0.000112
26.814	9.4e-05	0.000109	0.000104	0.000106	0.000106	0.000107						27.991	0.000114	0.000124	0.000132	8.7e-05	0.0001	0.000115	0.000101	0.000117	0.000115			27.991	0.000119	0.000106	0.000111
26.857	9.4e-05	0.00011	0.000104	0.000107	0.000106	0.000106						28.041	0.000114	0.000125	0.000133	8.7e-05	0.0001	0.000115	0.0001	0.000118	0.000116			28.041	0.00012	0.000106	0.000111
26.901	9.5e-05	0.00011	0.000103	0.000107	0.000106	0.000106						28.092	0.000113	0.000126	0.000133	8.8e-05	0.000101	0.000114	9.9e-05	0.000119	0.000116			28.092	0.000121	0.000106	0.000111
26.944	9.5e-05	0.000109	0.000103	0.000107	0.000106	0.000106						28.142	0.000113	0.000127	0.000133	8.7e-05	0.000102	0.000113	9.9e-05	0.000119	0.000117			28.142	0.000121	0.000105	0.00011
26.987	9.5e-05	0.000108	0.000103	0.000107	0.000106	0.000106						28.193	0.000113	0.000127	0.000135	8.7e-05	0.000102	0.000113	9.9e-05	0.000118	0.000116			28.193	0.000122	0.000104	0.00011
27.03	9.6e-05	0.000108	0.000102	0.000107	0.000107	0.000106						28.243	0.000113	0.000129	0.000136	8.7e-05	0.000102	0.000113	9.9e-05	0.000119	0.000117			28.243	0.000122	0.000105	0.000111
27.073	9.6e-05	0.000107	0.000103	0.000107	0.000107	0.000106						28.294	0.000112	0.000129	0.000137	8.8e-05	0.000102	0.000114	9.9e-05	0.00012	0.000119			28.294	0.000123	0.000105	0.000112
27.116	9.6e-05	0.000107	0.000104	0.000107	0.000107	0.000105						28.345	0.000111	0.00013	0.000137	8.8e-05	0.000103	0.000115	9.9e-05	0.000122	0.000118			28.345	0.000124	0.000104	0.000112
27.159	9.6e-05	0.000107	0.000104	0.000106	0.000107	0.000105						28.395	0.000112	0.000131	0.000137	8.9e-05	0.000105	0.000115	9.9e-05	0.000123	0.000119			28.395	0.000124	0.000104	0.000113
27.202	9.7e-05	0.000107	0.000104	0.000106	0.000106	0.000105						28.446	0.000112	0.000133	0.000137	8.9e-05	0.000105	0.000115	9.8e-05	0.000124	0.00012			28.446	0.000126	0.000104	0.000113
27.246	9.7e-05	0.000107	0.000103	0.000106	0.000106	0.000106						28.496	0.000113	0.000133	0.000137	8.9e-05	0.000104	0.000114	9.9e-05	0.000125	0.00012			28.496	0.000126	0.000104	0.000113
27.289	9.7e-05	0.000107	0.000103	0.000107	0.000106	0.000106						28.547	0.000113	0.000134	0.000137	9e-05	0.000105	0.000113	0.0001	0.000125	0.00012			28.547	0.000126	0.000104	0.000114
27.332	9.8e-05	0.000107	0.000103	0.000107	0.000105	0.000105						28.597	0.000114	0.000134	0.000139	9.1e-05	0.000104	0.000113	0.000101	0.000126	0.000122			28.597	0.000126	0.000106	0.000114
27.375	9.7e-05	0.000106	0.000103	0.000107	0.000104	0.000105						28.648	0.000114	0.000134	0.00014	9.1e-05	0.000105	0.000113	0.000101	0.000127	0.000123			28.648	0.000126	0.000105	0.000114
27.418	9.7e-05	0.000106	0.000102	0.000107	0.000105	0.000105						28.699	0.000115	0.000135	0.000142	9e-05	0.000105	0.000114	0.000102	0.000128	0.000124			28.699	0.000126	0.000105	0.000113
27.461	9.7e-05	0.000106	0.000103	0.000107	0.000105	0.000104						28.749	0.000115	0.000135	0.000143	8.9e-05	0.000106	0.000114	0.000101	0.000128	0.000125			28.749	0.000126	0.000105	0.000114
27.504	9.7e-05	0.000106	0.000104	0.000107	0.000105	0.000105						28.8	0.000116	0.000136	0.000144	8.9e-05	0.000106	0.000113	0.000102	0.000128	0.000125			28.8	0.000126	0.000106	0.000114
27.547	9.7e-05	0.000106	0.000104	0.000107	0.000105	0.000105						28.85	0.000116	0.000136	0.000143	8.9e-05	0.000106	0.000113	0.000103	0.000129	0.000125			28.85	0.000126	0.000106	0.000114
27.591	9.7e-05	0.000105	0.000104	0.000107	0.000106	0.000105						28.901	0.000116	0.000136	0.000143	8.9e-05	0.000107	0.000112	0.000105	0.000129	0.000124			28.901	0.000127	0.000107	0.000114
27.634	9.7e-05	0.000105	0.000103	0.000107	0.000106	0.000105						28.951	0.000118	0.000138	0.000145	8.9e-05	0.000107	0.000112	0.000106	0.00013	0.000125			28.951	0.000128	0.000109	0.000115
27.677	9.7e-05	0.000105	0.000104	0.000107	0.000107	0.000104						29.002	0.00012	0.000139	0.000145	9.1e-05	0.000106	0.000111	0.000106	0.000131	0.000125			29.002	0.000128	0.000109	0.000116
27.72	9.7e-05	0.000105	0.000104	0.000107	0.000108	0.000104						29.053	0.000119	0.00014	0.000147	9.2e-05	0.000107	0.00011	0.000106	0.000131	0.000126			29.053	0.000128	0.00011	0.000116
27.763	9.8e-05	0.000104	0.000105	0.000108	0.000108	0.000103						29.103	0.00012	0.00014	0.000148	9.4e-05	0.000107	0.00011	0.000106	0.000131	0.000126			29.103	0.000127	0.000111	0.000116
27.806	9.8e-05	0.000104	0.000104	0.000108	0.000108	0.000103						29.154	0.00012	0.000139	0.000148	9.4e-05	0.000107	0.000111	0.000106	0.000132	0.000128			29.154	0.000126	0.000112	0.000115
27.849	9.7e-05	0.000103	0.000104	0.000108	0.000108	0.000103						29.204	0.00012	0.00014	0.000148	9.5e-05	0.000107	0.00011	0.000106	0.000132	0.000129			29.204	0.000126	0.000112	0.000116
27.892	9.7e-05	0.000103	0.000105	0.000109	0.000108	0.000102						29.255	0.000119	0.000139	0.000149	9.6e-05	0.000108	0.00011	0.000107	0.000133	0.00013			29.255	0.000126	0.000113	0.000116
27.936	9.6e-05	0.000103	0.000104	0.000109	0.000108	0.000102						29.305	0.00012	0.000139	0.00015	9.6e-05	0.000109	0.00011	0.000108	0.000133	0.000131			29.305	0.000125	0.000114	0.000115
27.979	9.5e-05	0.000103	0.000104	0.000108	0.000108	0.000103						29.356	0.00012	0.00014	0.000151	9.6e-05	0.000108	0.00011	0.000108	0.000135	0.000133			29.356	0.000126	0.000113	0.000116
28.022	9.5e-05	0.000103	0.000105	0.000108	0.000109	0.000103						29.407	0.000119	0.00014	0.000152	9.6e-05	0.00011	0.00011	0.000108	0.000134	0.000133			29.407	0.000125	0.000113	0.000117
28.065	9.5e-05	0.000104	0.000105	0.000109	0.000109	0.000103						29.457	0.000119	0.000141	0.000153	9.6e-05	0.000111	0.00011	0.000109	0.000134	0.000133			29.457	0.000125	0.000114	0.000118
28.108	9.5e-05	0.000104	0.000106	0.000108	0.000109	0.000103						29.508	0.000119	0.000142	0.000154	9.7e-05	0.00011	0.00011	0.00011	0.000134	0.000133			29.508	0.000124	0.000115	0.000119
28.151	9.6e-05	0.000103	0.000106	0.000108	0.000109	0.000102						29.558	0.000119	0.000141	0.000156	9.8e-05	0.00011	0.000108	0.00011	0.000135	0.000133			29.558	0.000122	0.000116	0.000119
28.194	9.6e-05	0.000103	0.000106	0.000108	0.000108	0.000103						29.609	0.000119	0.000141	0.000156	0.0001	0.000111	0.000107	0.00011	0.000135	0.000133			29.609	0.000122	0.000115	0.00012
28.237	9.6e-05	0.000103	0.000107	0.000108	0.000109	0.000104						29.659	0.000119	0.000142	0.000158	0.000101	0.000112	0.000107	0.000111	0.000135	0.000133			29.659	0.000121	0.000116	0.00012
28.281	9.6e-05	0.000104	0.000108	0.000108	0.000109	0.000103						29.71	0.000119	0.000143	0.000159	0.000101	0.000112	0.000106	0.000113	0.000135	0.000135			29.71	0.000121	0.000116	0.000119
28.324	9.5e-05	0.000104	0.000108	0.000108	0.000109	0.000103						29.761	0.000118	0.000143	0.000159	0.000102	0.000113	0.000105	0.000114	0.000137	0.000137			29.761	0.00012	0.000118	0.00012
28.367	9.5e-05	0.000104	0.000108	0.000108	0.000108	0.000103						29.811	0.000119	0.000144	0.000158	0.000102	0.000114	0.000106	0.000114	0.000137	0.000138			29.811	0.000119	0.000118	0.000122
28.41	9.5e-05	0.000104	0.000108	0.000107	0.000108	0.000103						29.862	0.000119	0.000145	0.000158	0.000103	0.000114	0.000107	0.000115	0.000136	0.000138			29.862	0.000119	0.000119	0.000121
28.453	9.5e-05	0.000104	0.000108	0.000107	0.000108	0.000102						29.912	0.000118	0.000145	0.000158	0.000104	0.000115	0.000107	0.000115	0.000137	0.000137			29.912	0.000119	0.000119	0.000123
28.496	9.6e-05	0.000104	0.000109	0.000106	0.000108	0.000101						29.963	0.000118	0.000145	0.000159	0.000105	0.000116	0.000107	0.000117	0.000137	0.000138			29.963	0.000118	0.00012	0.000123
28.539	9.7e-05	0.000103	0.000109	0.000106	0.000108	0.000101						30.013	0.000119	0.000146	0.000159	0.000104	0.000117	0.000107	0.000117	0.000137	0.000138			30.013	0.000117	0.000121	0.000124
28.583	9.7e-05	0.000102	0.000109	0.000107	0.000108	0.000101						30.064	0.00012	0.000147	0.000161	0.000104	0.000118	0.000108	0.000117	0.000136	0.000138			30.064	0.000118	0.000123	0.000125
28.626	9.7e-05	0.000102	0.000109	0.000107	0.000108	0.000101						30.115	0.000121	0.000147	0.000162	0.000105	0.000119	0.000108	0.000117	0.000136	0.000138			30.115	0.000119	0.000124	0.000125
28.669	9.7e-05	0.000103	0.000108	0.000107	0.000107	0.000101						30.165	0.000122	0.000146	0.000163	0.000106	0.00012	0.000109	0.000118	0.000136	0.000137			30.165	0.000121	0.000125	0.000125
28.712	9.7e-05	0.000102	0.000108	0.000108	0.000107	0.000101						30.216	0.000122	0.000146	0.000164	0.000106	0.00012	0.00011	0.000119	0.000137	0.000139			30.216	0.000121	0.000126	0.000126
28.755	9.8e-05	0.000101	0.000108	0.000107	0.000107	0.000101						30.266	0.000123	0.000147	0.000165	0.000105	0.000121	0.000111	0.000119	0.000138	0.00014			30.266	0.000122	0.000127	0.000127
28.798	9.8e-05	0.000102	0.000108	0.000107	0.000108	0.000101						30.317	0.000124	0.000146	0.000167	0.000105	0.000121	0.000112	0.00012	0.000137	0.000141			30.317	0.000121	0.000127	0.000126
28.841	9.8e-05	0.000101	0.000108	0.000107	0.000109	0.000101						30.367	0.000125	0.000147	0.000168	0.000106	0.000121	0.000114	0.000121	0.000138	0.000142			30.367	0.000121	0.000127	0.000127
28.884	9.8e-05	0.000102	0.000109	0.000107	0.000108	0.000101						30.418	0.000127	0.000148	0.000169	0.000108	0.000121	0.000115	0.000123	0.000138	0.000142			30.418	0.000121	0.000128	0.000127
28.928	9.9e-05	0.000102	0.000109	0.000106	0.000108	0.0001						30.469	0.000127	0.000149	0.00017	0.00011	0.000122	0.000117	0.000123	0.000138	0.000141			30.469	0.000121	0.00013	0.000127
28.971	9.9e-05	0.000102	0.000109	0.000106	0.000108	0.0001						30.519	0.000128	0.000149	0.00017	0.00011	0.000123	0.000118	0.000124	0.000138	0.000141			30.519	0.000121	0.000131	0.000129
29.014	9.9e-05	0.000102	0.000109	0.000105	0.000106	0.000101						30.57	0.000129	0.000149	0.000171	0.00011	0.000125	0.000118	0.000125	0.000138	0.000142			30.57	0.000121	0.000131	0.000129
29.057	9.8e-05	0.000102	0.00011	0.000105	0.000106	0.000101						30.62	0.00013	0.000148	0.000172	0.00011	0.000126	0.000119	0.000125	0.000138	0.000143			30.62	0.000121	0.00013	0.000129
29.1	9.9e-05	0.000102	0.00011	0.000105	0.000107	0.000101						30.671	0.00013	0.000149	0.000172	0.000111	0.000127	0.00012	0.000126	0.000139	0.000144			30.671	0.000121	0.000131	0.000129
29.143	0.0001	0.000102	0.000109	0.000105	0.000106	0.000101						30.722	0.00013	0.000149	0.000172	0.000113	0.000127	0.000122	0.000127	0.00014	0.000145			30.722	0.000121	0.000132	0.00013
29.186	9.9e-05	0.000103	0.000109	0.000105	0.000106	0.000102						30.772	0.00013	0.000149	0.000173	0.000113	0.000127	0.000123	0.000129	0.000139	0.000146			30.772	0.00012	0.000132	0.00013
29.229	9.9e-05	0.000103	0.00011	0.000106	0.000106	0.000102						30.823	0.00013	0.000151	0.000176	0.000114	0.000127	0.000124	0.000129	0.000139	0.000148			30.823	0.00012	0.000133	0.000129
29.273	9.9e-05	0.000103	0.00011	0.000107	0.000106	0.000103						30.873	0.000129	0.000151	0.000177	0.000115	0.000126	0.000127	0.000129	0.000138	0.000149			30.873	0.00012	0.000135	0.000129
29.316	9.9e-05	0.000103	0.00011	0.000107	0.000105	0.000103						30.924	0.00013	0.000152	0.000177	0.000117	0.000126	0.00013	0.00013	0.000137	0.00015			30.924	0.000121	0.000135	0.00013
29.359	9.8e-05	0.000103	0.00011	0.000108	0.000104	0.000104						30.974	0.00013	0.000154	0.000178	0.000117	0.000127	0.000131	0.00013	0.000137	0.000149			30.974	0.000121	0.000135	0.000131
29.402	9.8e-05	0.000104	0.000109	0.000108	0.000104	0.000105						31.025	0.000131	0.000155	0.000179	0.000118	0.000128	0.000131	0.000131	0.000137	0.000148			31.025	0.00012	0.000135	0.000131
29.445	9.9e-05	0.000104	0.000109	0.000109	0.000104	0.000106						31.076	0.000131	0.000154	0.00018	0.000119	0.000129	0.000132	0.000132	0.000138	0.000147			31.076	0.00012	0.000136	0.000132
29.488	9.9e-05	0.000105	0.000109	0.000109	0.000103	0.000106						31.126	0.000132	0.000155	0.000181	0.000119	0.000129	0.000133	0.000133	0.000139	0.000147			31.126	0.000119	0.000136	0.000133
29.531	9.8e-05	0.000105	0.000108	0.000109	0.000104	0.000106						31.177	0.000132	0.000155	0.000181	0.000121	0.00013	0.000135	0.000135	0.000139	0.000148			31.177	0.000117	0.000137	0.000133
29.574	9.9e-05	0.000105	0.000107	0.000108	0.000104	0.000106						31.227	0.000133	0.000156	0.000182	0.000123	0.000131	0.000135	0.000136	0.000139	0.00015			31.227	0.000117	0.000138	0.000134
29.618	9.9e-05	0.000106	0.000107	0.000108	0.000104	0.000107						31.278	0.000134	0.000158	0.000183	0.000124	0.00013	0.000135	0.000137	0.000139	0.000151			31.278	0.000117	0.000138	0.000135
29.661	9.9e-05	0.000106	0.000107	0.000107	0.000105	0.000107						31.328	0.000135	0.00016	0.000182	0.000125	0.00013	0.000135	0.000137	0.00014	0.000152			31.328	0.000118	0.000138	0.000135
29.704	9.9e-05	0.000105	0.000107	0.000106	0.000105	0.000107						31.379	0.000136	0.000162	0.000182	0.000126	0.000131	0.000136	0.000138	0.000141	0.000153			31.379	0.000119	0.000138	0.000136
29.747	9.9e-05	0.000105	0.000106	0.000106	0.000105	0.000106						31.43	0.000136	0.000163	0.000182	0.000128	0.000132	0.000136	0.000139	0.000141	0.000154			31.43	0.000119	0.000139	0.000137
29.79	0.0001	0.000105	0.000107	0.000106	0.000105	0.000106						31.48	0.000137	0.000164	0.000182	0.000128	0.000133	0.000137	0.00014	0.000142	0.000155			31.48	0.00012	0.000141	0.000138
29.833	0.0001	0.000105	0.000107	0.000106	0.000106	0.000106						31.531	0.000137	0.000166	0.000182	0.00013	0.000133	0.000137	0.00014	0.000143	0.000156			31.531	0.00012	0.000141	0.000139
29.876	0.000101	0.000106	0.000106	0.000106	0.000106	0.000107						31.581	0.000138	0.000167	0.000182	0.000131	0.000135	0.000138	0.00014	0.000144	0.000157			31.581	0.000119	0.000143	0.000139
29.919	0.000102	0.000107	0.000106	0.000107	0.000106	0.000107						31.632	0.000139	0.000168	0.000183	0.000132	0.000136	0.000139	0.000143	0.000145	0.000157			31.632	0.00012	0.000144	0.00014
29.963	0.000102	0.000108	0.000106	0.000107	0.000106	0.000107						31.682	0.000139	0.000169	0.000185	0.000132	0.000135	0.00014	0.000143	0.000145	0.000158			31.682	0.00012	0.000144	0.000141
30.006	0.000103	0.000108	0.000106	0.000107	0.000106	0.000108						31.733	0.00014	0.00017	0.000186	0.000132	0.000135	0.00014	0.000143	0.000146	0.000158			31.733	0.000121	0.000144	0.000142
30.049	0.000103	0.000108	0.000107	0.000107	0.000106	0.000108						31.784	0.000141	0.000173	0.000188	0.000132	0.000135	0.00014	0.000143	0.000147	0.000158			31.784	0.000122	0.000144	0.000143
30.092	0.000103	0.000108	0.000106	0.000107	0.000107	0.000108						31.834	0.000141	0.000174	0.000189	0.000133	0.000136	0.00014	0.000143	0.000149	0.000159			31.834	0.000124	0.000145	0.000142
30.135	0.000104	0.000107	0.000106	0.000107	0.000108	0.000108						31.885	0.000142	0.000176	0.000189	0.000134	0.000136	0.000141	0.000144	0.000151	0.000159			31.885	0.000124	0.000145	0.000141
30.178	0.000104	0.000107	0.000106	0.000107	0.000108	0.000108						31.935	0.000142	0.000177	0.00019	0.000134	0.000137	0.000141	0.000145	0.000152	0.00016			31.935	0.000124	0.000146	0.000141
30.221	0.000104	0.000107	0.000106	0.000106	0.000108	0.000108						31.986	0.000143	0.000177	0.000191	0.000135	0.000138	0.000142	0.000147	0.000152	0.000161			31.986	0.000126	0.000146	0.000141
30.265	0.000103	0.000107	0.000106	0.000106	0.000108	0.000108						32.036	0.000143	0.000178	0.000191	0.000136	0.000139	0.000144	0.000148	0.000153	0.000161			32.036	0.000126	0.000145	0.00014
30.308	0.000104	0.000107	0.000106	0.000106	0.000108	0.000108						32.087	0.000144	0.00018	0.000191	0.000136	0.000139	0.000146	0.000149	0.000153	0.00016			32.087	0.000126	0.000145	0.00014
30.351	0.000104	0.000107	0.000105	0.000106	0.000108	0.000108						32.138	0.000144	0.00018	0.000192	0.000138	0.000139	0.000148	0.000151	0.000154	0.000161			32.138	0.000127	0.000144	0.000141
30.394	0.000104	0.000107	0.000105	0.000106	0.000108	0.000108						32.188	0.000145	0.000181	0.000194	0.000139	0.000139	0.000148	0.000153	0.000155	0.000163			32.188	0.000126	0.000144	0.000142
30.437	0.000104	0.000107	0.000105	0.000106	0.000109	0.000109						32.239	0.000146	0.000182	0.000194	0.00014	0.00014	0.000148	0.000154	0.000157	0.000165			32.239	0.000127	0.000144	0.000141
30.48	0.000104	0.000108	0.000104	0.000106	0.000109	0.000109						32.289	0.000146	0.000183	0.000194	0.000141	0.00014	0.000148	0.000155	0.000158	0.000165			32.289	0.000129	0.000146	0.00014
30.523	0.000105	0.000107	0.000104	0.000106	0.000109	0.000109						32.34	0.000146	0.000183	0.000196	0.000142	0.00014	0.000149	0.000156	0.00016	0.000165			32.34	0.00013	0.000148	0.00014
30.566	0.000106	0.000108	0.000104	0.000106	0.00011	0.00011						32.39	0.000146	0.000183	0.000196	0.000143	0.000141	0.000149	0.000157	0.00016	0.000166			32.39	0.000131	0.000149	0.000141
30.61	0.000107	0.000108	0.000103	0.000105	0.000111	0.00011						32.441	0.000147	0.000184	0.000197	0.000143	0.000142	0.000149	0.000159	0.000162	0.000167			32.441	0.000131	0.000149	0.000141
30.653	0.000107	0.000108	0.000103	0.000106	0.000111	0.00011						32.492	0.000149	0.000185	0.000197	0.000144	0.000143	0.00015	0.00016	0.000162	0.000166			32.492	0.000131	0.000149	0.000142
30.696	0.000106	0.000108	0.000103	0.000106	0.000111	0.00011						32.542	0.00015	0.000186	0.000198	0.000144	0.000143	0.000151	0.00016	0.000163	0.000167			32.542	0.000131	0.000149	0.000143
30.739	0.000107	0.000109	0.000102	0.000106	0.000112	0.00011						32.593	0.00015	0.000188	0.0002	0.000144	0.000144	0.000153	0.000159	0.000164	0.000168			32.593	0.000131	0.00015	0.000143
30.782	0.000107	0.000108	0.000101	0.000106	0.000112	0.00011						32.643	0.000151	0.000189	0.000201	0.000145	0.000145	0.000154	0.00016	0.000165	0.000169			32.643	0.000131	0.00015	0.000144
30.825	0.000107	0.000107	0.000102	0.000106	0.000112	0.000109						32.694	0.000151	0.000191	0.000202	0.000145	0.000145	0.000153	0.000159	0.000165	0.00017			32.694	0.000132	0.000148	0.000146
30.868	0.000107	0.000107	0.000103	0.000106	0.000113	0.000109						32.744	0.000151	0.000192	0.000202	0.000146	0.000145	0.000154	0.00016	0.000166	0.000172			32.744	0.000132	0.000147	0.000147
30.911	0.000107	0.000107	0.000103	0.000106	0.000112	0.000109						32.795	0.000152	0.000194	0.000203	0.000146	0.000145	0.000155	0.000161	0.000167	0.000173			32.795	0.000132	0.000148	0.000148
30.955	0.000107	0.000108	0.000102	0.000107	0.000112	0.00011						32.846	0.000153	0.000194	0.000204	0.000147	0.000146	0.000157	0.000161	0.000169	0.000175			32.846	0.000133	0.000148	0.000148
30.998	0.000108	0.000108	0.000103	0.000107	0.000112	0.000111						32.896	0.000154	0.000194	0.000205	0.000148	0.000146	0.000158	0.000161	0.000171	0.000177			32.896	0.000133	0.000149	0.000149
31.041	0.000108	0.000107	0.000103	0.000107	0.000112	0.000111						32.947	0.000155	0.000196	0.000207	0.000149	0.000147	0.000159	0.000162	0.000171	0.000178			32.947	0.000133	0.000148	0.000149
31.084	0.000109	0.000108	0.000104	0.000107	0.000112	0.000112						32.997	0.000155	0.000197	0.000209	0.000149	0.000148	0.00016	0.000164	0.000172	0.00018			32.997	0.000133	0.000148	0.00015
31.127	0.000109	0.000109	0.000105	0.000107	0.000112	0.000113						33.048	0.000155	0.000199	0.00021	0.000149	0.000149	0.00016	0.000165	0.000172	0.000181			33.048	0.000134	0.000147	0.00015
31.17	0.00011	0.000109	0.000106	0.000108	0.000113	0.000113						33.098	0.000154	0.0002	0.000212	0.000151	0.00015	0.000161	0.000167	0.000172	0.000183			33.098	0.000135	0.000147	0.000149
31.213	0.00011	0.00011	0.000105	0.000108	0.000114	0.000113						33.149	0.000154	0.0002	0.000214	0.000152	0.000151	0.000161	0.000168	0.000173	0.000185			33.149	0.000136	0.000146	0.000148
31.256	0.000109	0.000111	0.000105	0.000108	0.000113	0.000113						33.2	0.000155	0.0002	0.000215	0.000153	0.000151	0.000161	0.000169	0.000175	0.000186			33.2	0.000136	0.000145	0.000147
31.3	0.00011	0.000112	0.000105	0.000109	0.000113	0.000112						33.25	0.000156	0.000202	0.000218	0.000154	0.000152	0.00016	0.00017	0.000177	0.000187			33.25	0.000136	0.000143	0.000146
31.343	0.00011	0.000112	0.000106	0.000109	0.000113	0.000112						33.301	0.000156	0.000203	0.00022	0.000154	0.000152	0.00016	0.000171	0.000178	0.00019			33.301	0.000138	0.000143	0.000147
31.386	0.000111	0.000112	0.000106	0.000109	0.000113	0.000112						33.351	0.000157	0.000203	0.000222	0.000155	0.000152	0.000161	0.000172	0.000179	0.000191			33.351	0.000139	0.000143	0.000147
31.429	0.000113	0.000112	0.000106	0.000109	0.000113	0.000112						33.402	0.000157	0.000204	0.000223	0.000155	0.000153	0.000162	0.000173	0.000181	0.000194			33.402	0.000139	0.000143	0.000147
31.472	0.000113	0.000112	0.000107	0.000109	0.000113	0.000112						33.452	0.000157	0.000205	0.000226	0.000156	0.000155	0.000164	0.000174	0.000182	0.000196			33.452	0.00014	0.000143	0.000148
31.515	0.000114	0.000112	0.000107	0.000111	0.000113	0.000111						33.503	0.000158	0.000207	0.000228	0.000157	0.000156	0.000165	0.000175	0.000184	0.000196			33.503	0.00014	0.000143	0.000149
31.558	0.000115	0.000112	0.000108	0.000112	0.000114	0.000112						33.554	0.000159	0.000208	0.000232	0.000158	0.000156	0.000166	0.000178	0.000185	0.000198			33.554	0.000141	0.000144	0.000149
31.601	0.000115	0.000112	0.000109	0.000112	0.000115	0.000112						33.604	0.00016	0.000208	0.000234	0.000159	0.000157	0.000166	0.000179	0.000187	0.000197			33.604	0.000142	0.000144	0.000149
31.645	0.000116	0.000112	0.000108	0.000114	0.000114	0.000111						33.655	0.000161	0.00021	0.000233	0.000159	0.000157	0.000167	0.000181	0.000189	0.000198			33.655	0.000143	0.000144	0.000149
31.688	0.000116	0.000112	0.000108	0.000114	0.000115	0.000112						33.705	0.000162	0.000211	0.000235	0.00016	0.000156	0.000169	0.000183	0.00019	0.000199			33.705	0.000144	0.000144	0.00015
31.731	0.000116	0.000113	0.000108	0.000115	0.000115	0.000112						33.756	0.000163	0.000212	0.000236	0.000159	0.000157	0.000171	0.000184	0.000192	0.000199			33.756	0.000144	0.000144	0.000151
31.774	0.000115	0.000114	0.000107	0.000115	0.000115	0.000111						33.806	0.000164	0.000213	0.000238	0.000158	0.000158	0.000173	0.000184	0.000193	0.0002			33.806	0.000145	0.000144	0.000152
31.817	0.000116	0.000114	0.000106	0.000116	0.000116	0.000111						33.857	0.000165	0.000215	0.000237	0.000159	0.000158	0.000174	0.000185	0.000193	0.000202			33.857	0.000145	0.000144	0.000153
31.86	0.000117	0.000114	0.000107	0.000116	0.000116	0.000112						33.908	0.000166	0.000215	0.000237	0.000159	0.000159	0.000175	0.000186	0.000195	0.000203			33.908	0.000146	0.000144	0.000153
31.903	0.000117	0.000116	0.000107	0.000116	0.000116	0.000112						33.958	0.000166	0.000216	0.000238	0.00016	0.00016	0.000176	0.000185	0.000197	0.000205			33.958	0.000147	0.000144	0.000154
31.947	0.000117	0.000117	0.000108	0.000116	0.000117	0.000112						34.009	0.000166	0.000217	0.000239	0.000161	0.000161	0.000177	0.000185	0.000198	0.000207			34.009	0.000147	0.000145	0.000154
31.99	0.000118	0.000117	0.000109	0.000116	0.000118	0.000112						34.059	0.000167	0.000219	0.000241	0.000162	0.000163	0.000179	0.000186	0.000199	0.00021			34.059	0.000148	0.000145	0.000154
32.033	0.000118	0.000118	0.00011	0.000116	0.000118	0.000113						34.11	0.000168	0.00022	0.000241	0.000163	0.000164	0.000181	0.000187	0.000199	0.000211			34.11	0.000148	0.000145	0.000154
32.076	0.000119	0.000118	0.000109	0.000116	0.000119	0.000113						34.16	0.000168	0.000221	0.000241	0.000164	0.000166	0.000182	0.000189	0.000199	0.000212			34.16	0.000148	0.000145	0.000154
32.119	0.000119	0.000118	0.000109	0.000117	0.000119	0.000112						34.211	0.000169	0.000222	0.000243	0.000165	0.000167	0.000183	0.00019	0.000201	0.000213			34.211	0.000148	0.000145	0.000154
32.162	0.00012	0.000119	0.00011	0.000118	0.00012	0.000111						34.262	0.00017	0.000223	0.000245	0.000166	0.000168	0.000185	0.000191	0.000203	0.000216			34.262	0.000149	0.000146	0.000155
32.205	0.000121	0.000119	0.00011	0.000118	0.00012	0.00011						34.312	0.00017	0.000224	0.000246	0.000167	0.00017	0.000186	0.000192	0.000204	0.000219			34.312	0.00015	0.000146	0.000156
32.248	0.00012	0.000119	0.00011	0.000119	0.00012	0.00011						34.363	0.000171	0.000224	0.000248	0.000168	0.000171	0.000188	0.000192	0.000206	0.00022			34.363	0.00015	0.000145	0.000156
32.292	0.00012	0.000119	0.00011	0.00012	0.00012	0.000111						34.413	0.000172	0.000226	0.000249	0.000169	0.000172	0.000189	0.000193	0.000209	0.000222			34.413	0.00015	0.000145	0.000157
32.335	0.000121	0.000119	0.000111	0.00012	0.00012	0.000111						34.464	0.000174	0.000227	0.000249	0.000169	0.000173	0.00019	0.000194	0.00021	0.000225			34.464	0.000151	0.000147	0.000158
32.378	0.000121	0.00012	0.000111	0.00012	0.00012	0.000111						34.514	0.000175	0.000227	0.00025	0.000169	0.000173	0.000191	0.000196	0.000212	0.000227			34.514	0.000152	0.000147	0.000158
32.421	0.000122	0.00012	0.000111	0.00012	0.00012	0.000112						34.565	0.000177	0.000227	0.000252	0.00017	0.000173	0.000192	0.000198	0.000213	0.000228			34.565	0.000153	0.000148	0.000158
32.464	0.000122	0.000121	0.000112	0.00012	0.00012	0.000112						34.616	0.000178	0.000228	0.000254	0.000171	0.000174	0.000193	0.0002	0.000214	0.00023			34.616	0.000153	0.000148	0.000159
32.507	0.000122	0.000121	0.000112	0.00012	0.000119	0.000113						34.666	0.00018	0.000229	0.000255	0.000173	0.000175	0.000195	0.000202	0.000215	0.000233			34.666	0.000153	0.000148	0.000159
32.55	0.000122	0.000121	0.000113	0.00012	0.000119	0.000112						34.717	0.000182	0.000231	0.000256	0.000173	0.000177	0.000197	0.000204	0.000216	0.000234			34.717	0.000154	0.000147	0.000158
32.593	0.000123	0.000121	0.000113	0.00012	0.000119	0.000112						34.767	0.000184	0.000231	0.000257	0.000174	0.000178	0.000198	0.000206	0.000217	0.000238			34.767	0.000155	0.000148	0.000158
32.637	0.000123	0.000121	0.000113	0.00012	0.000119	0.000113						34.818	0.000185	0.000231	0.000257	0.000174	0.00018	0.000199	0.000208	0.000218	0.000239			34.818	0.000156	0.000148	0.000158
32.68	0.000124	0.000122	0.000113	0.00012	0.00012	0.000115						34.869	0.000187	0.000232	0.000258	0.000174	0.00018	0.000199	0.000211	0.00022	0.000241			34.869	0.000158	0.000149	0.000158
32.723	0.000124	0.000122	0.000114	0.00012	0.000121	0.000115						34.919	0.000188	0.000233	0.000259	0.000174	0.000181	0.0002	0.000213	0.000222	0.000242			34.919	0.000159	0.00015	0.000159
32.766	0.000124	0.000123	0.000114	0.00012	0.000122	0.000115						34.97	0.000191	0.000234	0.00026	0.000174	0.000182	0.000202	0.000215	0.000224	0.000244			34.97	0.00016	0.000151	0.000161
32.809	0.000125	0.000124	0.000114	0.00012	0.000122	0.000115						35.02	0.000193	0.000236	0.000262	0.000176	0.000182	0.000203	0.000217	0.000226	0.000245			35.02	0.00016	0.000151	0.000161
32.852	0.000125	0.000125	0.000113	0.000121	0.000122	0.000114						35.071	0.000194	0.000238	0.000263	0.000177	0.000184	0.000204	0.000218	0.000228	0.000247			35.071	0.00016	0.000152	0.000162
32.895	0.000125	0.000125	0.000113	0.000121	0.000122	0.000115						35.121	0.000195	0.000238	0.000264	0.000178	0.000186	0.000206	0.000219	0.00023	0.000248			35.121	0.00016	0.000152	0.000162
32.938	0.000125	0.000125	0.000113	0.000121	0.000121	0.000115						35.172	0.000197	0.000238	0.000265	0.000179	0.000188	0.000207	0.00022	0.000231	0.00025			35.172	0.00016	0.000153	0.000163
32.982	0.000125	0.000125	0.000114	0.000121	0.000122	0.000115						35.223	0.000199	0.000239	0.000265	0.00018	0.000188	0.000208	0.00022	0.000233	0.000253			35.223	0.000161	0.000153	0.000164
33.025	0.000125	0.000125	0.000114	0.000121	0.000122	0.000115						35.273	0.000201	0.000241	0.000266	0.000181	0.00019	0.00021	0.000224	0.000236	0.000254			35.273	0.000163	0.000155	0.000166
33.068	0.000125	0.000125	0.000115	0.000122	0.000123	0.000116						35.324	0.000202	0.000242	0.000266	0.000182	0.000192	0.000212	0.000227	0.000238	0.000256			35.324	0.000164	0.000156	0.000166
33.111	0.000125	0.000125	0.000116	0.000122	0.000123	0.000117						35.374	0.000204	0.000243	0.000266	0.000183	0.000194	0.000215	0.00023	0.00024	0.000258			35.374	0.000164	0.000156	0.000168
33.154	0.000125	0.000125	0.000116	0.000123	0.000123	0.000117						35.425	0.000205	0.000243	0.000268	0.000184	0.000195	0.000217	0.000232	0.000242	0.000259			35.425	0.000164	0.000157	0.000169
33.197	0.000125	0.000125	0.000116	0.000124	0.000123	0.000117						35.475	0.000207	0.000244	0.000269	0.000186	0.000197	0.000219	0.000234	0.000244	0.000261			35.475	0.000164	0.000157	0.00017
33.24	0.000125	0.000126	0.000117	0.000124	0.000122	0.000117						35.526	0.000208	0.000246	0.000269	0.000188	0.000199	0.00022	0.000237	0.000245	0.000262			35.526	0.000165	0.000156	0.00017
33.283	0.000125	0.000126	0.000117	0.000125	0.000122	0.000117						35.577	0.000209	0.000247	0.000269	0.00019	0.000202	0.00022	0.000239	0.000247	0.000263			35.577	0.000166	0.000157	0.000171
33.327	0.000125	0.000126	0.000118	0.000125	0.000121	0.000117						35.627	0.00021	0.000246	0.000268	0.000192	0.000204	0.000221	0.00024	0.000249	0.000264			35.627	0.000168	0.000157	0.000172
33.37	0.000126	0.000126	0.000118	0.000126	0.000121	0.000117						35.678	0.000211	0.000246	0.000269	0.000193	0.000205	0.000223	0.000243	0.00025	0.000264			35.678	0.000169	0.000158	0.000172
33.413	0.000127	0.000126	0.000118	0.000127	0.000121	0.000118						35.728	0.000212	0.000248	0.000269	0.000194	0.000207	0.000224	0.000246	0.000252	0.000266			35.728	0.00017	0.000159	0.000171
33.456	0.000127	0.000126	0.000118	0.000127	0.000121	0.000118						35.779	0.000213	0.00025	0.000269	0.000195	0.000209	0.000227	0.000249	0.000256	0.000267			35.779	0.00017	0.000161	0.000173
33.499	0.000127	0.000126	0.00012	0.000128	0.000121	0.000119						35.829	0.000215	0.00025	0.00027	0.000197	0.00021	0.00023	0.000251	0.000257	0.000269			35.829	0.000171	0.000162	0.000174
33.542	0.000127	0.000127	0.00012	0.000128	0.000121	0.00012						35.88	0.000216	0.000251	0.00027	0.000199	0.000212	0.000232	0.000252	0.000258	0.000271			35.88	0.000173	0.000161	0.000174
33.585	0.000127	0.000127	0.000121	0.000129	0.000122	0.00012						35.931	0.000217	0.000252	0.000271	0.000201	0.000214	0.000234	0.000253	0.000259	0.000272			35.931	0.000174	0.000161	0.000175
33.629	0.000128	0.000127	0.000119	0.00013	0.000123	0.00012						35.981	0.000219	0.000253	0.000271	0.000202	0.000217	0.000235	0.000256	0.000261	0.000275			35.981	0.000174	0.000162	0.000176
33.672	0.000128	0.000128	0.00012	0.00013	0.000123	0.00012						36.032	0.000221	0.000255	0.00027	0.000202	0.000218	0.000236	0.000259	0.000262	0.000276			36.032	0.000173	0.000163	0.000178
33.715	0.000128	0.000129	0.000121	0.000131	0.000124	0.00012						36.082	0.000223	0.000257	0.000271	0.000203	0.000221	0.000237	0.00026	0.000263	0.000278			36.082	0.000175	0.000165	0.00018
33.758	0.000129	0.000129	0.000122	0.000132	0.000124	0.000121						36.133	0.000226	0.000258	0.000273	0.000204	0.000224	0.00024	0.000262	0.000265	0.000278			36.133	0.000176	0.000166	0.000181
33.801	0.000128	0.000129	0.000122	0.000132	0.000124	0.000121						36.183	0.000228	0.000257	0.000274	0.000206	0.000226	0.000242	0.000264	0.000266	0.000279			36.183	0.000179	0.000168	0.000181
33.844	0.000128	0.00013	0.000123	0.000132	0.000125	0.000121						36.234	0.000229	0.000258	0.000275	0.000206	0.000227	0.000243	0.000266	0.000269	0.00028			36.234	0.00018	0.00017	0.000182
33.887	0.000127	0.00013	0.000124	0.000132	0.000125	0.000121						36.285	0.000231	0.000259	0.000277	0.000206	0.000228	0.000245	0.000268	0.000271	0.000283			36.285	0.000182	0.000172	0.000181
33.93	0.000127	0.00013	0.000124	0.000132	0.000126	0.000121						36.335	0.000233	0.00026	0.000278	0.000207	0.000229	0.000247	0.000271	0.000272	0.000285			36.335	0.000182	0.000173	0.000181
33.974	0.000126	0.00013	0.000125	0.000132	0.000126	0.000122						36.386	0.000235	0.000261	0.000279	0.000209	0.000232	0.000249	0.000274	0.000274	0.000287			36.386	0.000182	0.000174	0.000182
34.017	0.000126	0.00013	0.000126	0.000132	0.000125	0.000122						36.436	0.000237	0.000264	0.000279	0.000212	0.000233	0.000252	0.000277	0.000276	0.000288			36.436	0.000183	0.000176	0.000183
34.06	0.000126	0.00013	0.000125	0.000132	0.000125	0.000122						36.487	0.000238	0.000266	0.00028	0.000213	0.000234	0.000253	0.000279	0.000278	0.000289			36.487	0.000184	0.000178	0.000184
34.103	0.000126	0.000131	0.000126	0.000132	0.000125	0.000123						36.537	0.000239	0.000268	0.00028	0.000215	0.000235	0.000255	0.000281	0.00028	0.000289			36.537	0.000185	0.000178	0.000185
34.146	0.000126	0.000131	0.000126	0.000131	0.000125	0.000122						36.588	0.000241	0.000269	0.000282	0.000216	0.000238	0.000256	0.000283	0.000281	0.000291			36.588	0.000185	0.00018	0.000186
34.189	0.000127	0.000131	0.000128	0.000131	0.000126	0.000123						36.639	0.000242	0.00027	0.000283	0.000218	0.000241	0.000256	0.000286	0.000283	0.000293			36.639	0.000185	0.000181	0.000186
34.232	0.000126	0.000132	0.000128	0.000131	0.000126	0.000124						36.689	0.000244	0.000272	0.000284	0.000219	0.000244	0.000259	0.000289	0.000285	0.000295			36.689	0.000186	0.000182	0.000186
34.275	0.000126	0.000132	0.00013	0.000131	0.000126	0.000124						36.74	0.000244	0.000274	0.000285	0.000222	0.000245	0.00026	0.000291	0.000287	0.000298			36.74	0.000187	0.000183	0.000188
34.319	0.000126	0.000132	0.00013	0.000132	0.000127	0.000125						36.79	0.000245	0.000275	0.000287	0.000223	0.000247	0.000262	0.000293	0.000287	0.0003			36.79	0.000188	0.000184	0.00019
34.362	0.000126	0.000133	0.000131	0.000133	0.000127	0.000126						36.841	0.000247	0.000276	0.000289	0.000224	0.000249	0.000264	0.000295	0.000289	0.000302			36.841	0.000189	0.000185	0.000191
34.405	0.000126	0.000134	0.000131	0.000133	0.000126	0.000126						36.891	0.000248	0.000277	0.000291	0.000226	0.000249	0.000268	0.000298	0.000291	0.000304			36.891	0.00019	0.000187	0.000191
34.448	0.000126	0.000135	0.000131	0.000132	0.000126	0.000127						36.942	0.000249	0.000278	0.000293	0.000227	0.00025	0.00027	0.000299	0.000292	0.000305			36.942	0.000192	0.000189	0.000193
34.491	0.000126	0.000135	0.000132	0.000132	0.000126	0.000127						36.993	0.00025	0.000281	0.000294	0.000229	0.000251	0.000271	0.000301	0.000294	0.000306			36.993	0.000193	0.00019	0.000194
34.534	0.000127	0.000134	0.000132	0.000132	0.000126	0.000128						37.043	0.000251	0.000282	0.000295	0.000231	0.000255	0.000273	0.000303	0.000296	0.000306			37.043	0.000194	0.000192	0.000196
34.577	0.000127	0.000134	0.000132	0.000134	0.000125	0.000128						37.094	0.000252	0.000283	0.000296	0.000233	0.000257	0.000274	0.000304	0.000298	0.000308			37.094	0.000195	0.000193	0.000198
34.62	0.000127	0.000134	0.000133	0.000134	0.000125	0.000128						37.144	0.000253	0.000286	0.000297	0.000235	0.000258	0.000275	0.000307	0.000301	0.00031			37.144	0.000196	0.000194	0.000199
34.664	0.000127	0.000135	0.000133	0.000134	0.000125	0.000128						37.195	0.000255	0.000288	0.000296	0.000238	0.000261	0.000276	0.00031	0.000303	0.000312			37.195	0.000197	0.000196	0.0002
34.707	0.000128	0.000135	0.000133	0.000134	0.000125	0.000128						37.245	0.000256	0.000289	0.000297	0.00024	0.000262	0.000277	0.000313	0.000305	0.000316			37.245	0.000197	0.000199	0.000202
34.75	0.000129	0.000135	0.000134	0.000134	0.000125	0.000128						37.296	0.000257	0.000292	0.000298	0.000243	0.000264	0.000279	0.000316	0.000308	0.000318			37.296	0.000198	0.000201	0.000204
34.793	0.000129	0.000136	0.000135	0.000133	0.000126	0.000128						37.347	0.000259	0.000295	0.000301	0.000245	0.000265	0.00028	0.000318	0.000311	0.00032			37.347	0.0002	0.000201	0.000205
34.836	0.00013	0.000137	0.000136	0.000133	0.000126	0.000129						37.397	0.00026	0.000297	0.000302	0.000247	0.000267	0.000281	0.00032	0.000315	0.000323			37.397	0.000202	0.000201	0.000206
34.879	0.00013	0.000138	0.000137	0.000133	0.000126	0.000129						37.448	0.000261	0.000298	0.000303	0.000248	0.000269	0.000283	0.000321	0.000317	0.000325			37.448	0.000203	0.000202	0.000207
34.922	0.00013	0.000139	0.000137	0.000133	0.000127	0.000129						37.498	0.000262	0.000299	0.000303	0.00025	0.00027	0.000284	0.000322	0.00032	0.000327			37.498	0.000204	0.000204	0.000208
34.965	0.000131	0.000139	0.000138	0.000133	0.000127	0.000129						37.549	0.000263	0.000299	0.000304	0.000253	0.000271	0.000285	0.000324	0.000322	0.000328			37.549	0.000206	0.000205	0.000209
35.009	0.000132	0.00014	0.000138	0.000132	0.000127	0.00013						37.599	0.000263	0.0003	0.000305	0.000255	0.000273	0.000286	0.000326	0.000324	0.000331			37.599	0.000208	0.000206	0.00021
35.052	0.000133	0.00014	0.00014	0.000132	0.000127	0.00013						37.65	0.000264	0.000302	0.000306	0.000256	0.000274	0.000286	0.000328	0.000326	0.000333			37.65	0.00021	0.000207	0.000211
35.095	0.000133	0.000141	0.00014	0.000132	0.000127	0.00013						37.701	0.000265	0.000304	0.000307	0.000256	0.000274	0.000285	0.00033	0.000328	0.000335			37.701	0.000212	0.000207	0.000212
35.138	0.000133	0.000141	0.000141	0.000132	0.000128	0.00013						37.751	0.000266	0.000307	0.000308	0.000258	0.000275	0.000285	0.00033	0.000331	0.000336			37.751	0.000214	0.000207	0.000213
35.181	0.000133	0.000141	0.000141	0.000133	0.000128	0.000131						37.802	0.000266	0.000309	0.000307	0.000259	0.000275	0.000286	0.000331	0.000334	0.000338			37.802	0.000217	0.000209	0.000215
35.224	0.000132	0.000142	0.000142	0.000134	0.000127	0.000131						37.852	0.000267	0.00031	0.000307	0.00026	0.000278	0.000288	0.000333	0.000337	0.000339			37.852	0.00022	0.00021	0.000215
35.267	0.000132	0.000142	0.000142	0.000134	0.000127	0.000131						37.903	0.000268	0.000312	0.000307	0.000263	0.000279	0.00029	0.000334	0.000339	0.000341			37.903	0.000221	0.000211	0.000214
35.311	0.000131	0.000143	0.000142	0.000133	0.000127	0.000131						37.953	0.00027	0.000313	0.000309	0.000265	0.00028	0.000291	0.000335	0.00034	0.000343			37.953	0.000222	0.000212	0.000216
35.354	0.000131	0.000143	0.000142	0.000133	0.000127	0.000132						38.004	0.00027	0.000314	0.00031	0.000267	0.000282	0.000292	0.000336	0.000341	0.000345			38.004	0.000224	0.000213	0.000218
35.397	0.000131	0.000144	0.000142	0.000132	0.000128	0.000132						38.055	0.000271	0.000315	0.00031	0.000268	0.000283	0.000294	0.000337	0.000343	0.000346			38.055	0.000225	0.000213	0.000218
35.44	0.000132	0.000145	0.000143	0.000132	0.000128	0.000133						38.105	0.000273	0.000316	0.000311	0.000269	0.000284	0.000296	0.000338	0.000345	0.000346			38.105	0.000225	0.000213	0.000218
35.483	0.000132	0.000145	0.000143	0.000133	0.000128	0.000133						38.156	0.000274	0.000316	0.000312	0.000271	0.000285	0.000296	0.000339	0.000347	0.000348			38.156	0.000227	0.000214	0.00022
35.526	0.000133	0.000146	0.000143	0.000134	0.000127	0.000133						38.206	0.000276	0.000316	0.000314	0.000272	0.000286	0.000297	0.000341	0.000349	0.000349			38.206	0.000228	0.000214	0.000222
35.569	0.000134	0.000147	0.000143	0.000134	0.000128	0.000133						38.257	0.000278	0.000317	0.000315	0.000274	0.000287	0.000297	0.000342	0.000352	0.00035			38.257	0.00023	0.000215	0.000222
35.612	0.000135	0.000147	0.000143	0.000134	0.000128	0.000132						38.307	0.000279	0.000317	0.000314	0.000276	0.000288	0.000298	0.000344	0.000355	0.000351			38.307	0.000231	0.000218	0.000223
35.656	0.000135	0.000147	0.000143	0.000134	0.000128	0.000132						38.358	0.000279	0.000318	0.000315	0.00028	0.000289	0.000299	0.000346	0.000357	0.000352			38.358	0.000233	0.000221	0.000224
35.699	0.000136	0.000147	0.000143	0.000134	0.000128	0.000133						38.409	0.000279	0.000317	0.000315	0.000282	0.000292	0.0003	0.000348	0.000358	0.000355			38.409	0.000235	0.000222	0.000225
35.742	0.000136	0.000148	0.000144	0.000133	0.000128	0.000134						38.459	0.00028	0.000316	0.000316	0.000282	0.000294	0.000301	0.000349	0.000359	0.000357			38.459	0.000237	0.000223	0.000226
35.785	0.000136	0.000148	0.000144	0.000133	0.000127	0.000133						38.51	0.000282	0.000316	0.000317	0.000284	0.000296	0.000301	0.00035	0.000361	0.000358			38.51	0.000238	0.000225	0.000227
35.828	0.000137	0.000149	0.000145	0.000132	0.000128	0.000133						38.56	0.000282	0.000318	0.000318	0.000284	0.000298	0.000301	0.000352	0.000362	0.00036			38.56	0.000239	0.000226	0.000228
35.871	0.000137	0.00015	0.000145	0.000132	0.000129	0.000134						38.611	0.000284	0.000318	0.00032	0.000285	0.0003	0.000303	0.000352	0.000364	0.000362			38.611	0.00024	0.000226	0.000229
35.914	0.000138	0.000151	0.000146	0.000132	0.000129	0.000134						38.661	0.000285	0.000319	0.000321	0.000287	0.000301	0.000304	0.000353	0.000365	0.000365			38.661	0.000241	0.000228	0.00023
35.957	0.000139	0.000151	0.000146	0.000133	0.000129	0.000134						38.712	0.000285	0.000319	0.000321	0.000288	0.000303	0.000305	0.000353	0.000367	0.000368			38.712	0.000243	0.000228	0.000232
36.001	0.000139	0.000152	0.000147	0.000134	0.000129	0.000134						38.763	0.000285	0.000319	0.000321	0.000288	0.000305	0.000307	0.000354	0.000369	0.00037			38.763	0.000243	0.00023	0.000235
36.044	0.000139	0.000152	0.000147	0.000134	0.000129	0.000133						38.813	0.000286	0.00032	0.000321	0.000289	0.000305	0.000307	0.000356	0.00037	0.000373			38.813	0.000243	0.000231	0.000236
36.087	0.000139	0.000152	0.000147	0.000133	0.000129	0.000133						38.864	0.000287	0.000318	0.000321	0.00029	0.000307	0.000308	0.000356	0.000371	0.000375			38.864	0.000243	0.000232	0.000236
36.13	0.000139	0.000152	0.000147	0.000134	0.000129	0.000133						38.914	0.000289	0.000317	0.000322	0.000292	0.000308	0.000307	0.000356	0.000373	0.000378			38.914	0.000246	0.000232	0.000237
36.173	0.000139	0.000153	0.000148	0.000134	0.000129	0.000133						38.965	0.000291	0.00032	0.000324	0.000294	0.00031	0.000307	0.000358	0.000374	0.00038			38.965	0.000247	0.000233	0.000239
36.216	0.000139	0.000154	0.000148	0.000133	0.000129	0.000134						39.016	0.000292	0.00032	0.000326	0.000295	0.000311	0.000307	0.00036	0.000376	0.000381			39.016	0.000248	0.000235	0.00024
36.259	0.000139	0.000154	0.000149	0.000134	0.000129	0.000134						39.066	0.000292	0.000321	0.000326	0.000297	0.000312	0.000308	0.000362	0.000378	0.000382			39.066	0.00025	0.000236	0.000242
36.302	0.00014	0.000154	0.00015	0.000134	0.000129	0.000134						39.117	0.000291	0.000322	0.000327	0.000299	0.000313	0.00031	0.000364	0.000378	0.000384			39.117	0.000252	0.000238	0.000243
36.346	0.00014	0.000154	0.000151	0.000134	0.00013	0.000134						39.167	0.000292	0.000322	0.000329	0.000301	0.000313	0.000311	0.000365	0.000379	0.000385			39.167	0.000254	0.000239	0.000243
36.389	0.000141	0.000153	0.000152	0.000135	0.00013	0.000134						39.218	0.000293	0.000323	0.000329	0.000303	0.000314	0.000312	0.000367	0.00038	0.000387			39.218	0.000255	0.00024	0.000243
36.432	0.000142	0.000154	0.000153	0.000135	0.00013	0.000134						39.268	0.000294	0.000323	0.00033	0.000304	0.000315	0.000312	0.000368	0.000382	0.000389			39.268	0.000257	0.000241	0.000244
36.475	0.000143	0.000154	0.000153	0.000135	0.00013	0.000135						39.319	0.000295	0.000324	0.00033	0.000306	0.000316	0.000313	0.000369	0.000382	0.000391			39.319	0.000259	0.000245	0.000247
36.518	0.000144	0.000153	0.000154	0.000135	0.000129	0.000135						39.37	0.000295	0.000324	0.00033	0.000307	0.000317	0.000315	0.00037	0.000383	0.000394			39.37	0.000261	0.000246	0.000248
36.561	0.000145	0.000153	0.000154	0.000135	0.000129	0.000134						39.42	0.000296	0.000325	0.000329	0.000308	0.000318	0.000317	0.000372	0.000385	0.000396			39.42	0.000261	0.000248	0.00025
36.604	0.000146	0.000154	0.000154	0.000136	0.000129	0.000134						39.471	0.000296	0.000324	0.000331	0.00031	0.00032	0.000318	0.000373	0.000387	0.000398			39.471	0.000263	0.000248	0.000252
36.647	0.000147	0.000154	0.000154	0.000137	0.00013	0.000133						39.521	0.000296	0.000325	0.000331	0.000311	0.000321	0.00032	0.000374	0.000388	0.000398			39.521	0.000265	0.000251	0.000254
36.691	0.000148	0.000155	0.000155	0.000137	0.000131	0.000133						39.572	0.000297	0.000325	0.000333	0.000313	0.000321	0.000322	0.000376	0.000389	0.000401			39.572	0.000266	0.000253	0.000255
36.734	0.000148	0.000155	0.000156	0.000138	0.000131	0.000133						39.622	0.000297	0.000326	0.000334	0.000315	0.000323	0.000323	0.000377	0.000391	0.000401			39.622	0.000268	0.000255	0.000256
36.777	0.00015	0.000155	0.000157	0.000138	0.000131	0.000133						39.673	0.000297	0.000326	0.000335	0.000316	0.000323	0.000323	0.000379	0.000393	0.000402			39.673	0.00027	0.000256	0.000258
36.82	0.00015	0.000156	0.000157	0.000137	0.000131	0.000133						39.724	0.000297	0.000327	0.000334	0.000318	0.000323	0.000325	0.000381	0.000394	0.000402			39.724	0.000271	0.000258	0.000259
36.863	0.000151	0.000156	0.000158	0.000138	0.000131	0.000133						39.774	0.000298	0.000326	0.000335	0.000318	0.000323	0.000327	0.000382	0.000396	0.000402			39.774	0.000271	0.00026	0.000262
36.906	0.000152	0.000156	0.000158	0.000139	0.00013	0.000133						39.825	0.000298	0.000325	0.000335	0.000319	0.000324	0.000327	0.000383	0.000397	0.000402			39.825	0.000273	0.000261	0.000263
36.949	0.000153	0.000157	0.000159	0.000139	0.000131	0.000133						39.875	0.000299	0.000325	0.000333	0.00032	0.000324	0.000328	0.000384	0.000399	0.000404			39.875	0.000274	0.000263	0.000265
36.993	0.000153	0.000158	0.00016	0.000141	0.000131	0.000133						39.926	0.000299	0.000325	0.000333	0.000321	0.000325	0.000329	0.000384	0.000401	0.000405			39.926	0.000276	0.000264	0.000267
37.036	0.000154	0.000158	0.00016	0.000142	0.000131	0.000134						39.976	0.000298	0.000325	0.000334	0.000323	0.000327	0.00033	0.000384	0.000402	0.000406			39.976	0.000276	0.000267	0.000268
37.079	0.000154	0.000159	0.000162	0.000142	0.000131	0.000135						40.027	0.000299	0.000326	0.000334	0.000324	0.000327	0.000331	0.000385	0.000403	0.000407			40.027	0.000276	0.000269	0.00027
37.122	0.000155	0.00016	0.000163	0.000143	0.000132	0.000135						40.078	0.000299	0.000326	0.000334	0.000325	0.000328	0.000332	0.000386	0.000403	0.000409			40.078	0.000276	0.00027	0.000271
37.165	0.000156	0.000161	0.000163	0.000143	0.000133	0.000135						40.128	0.000299	0.000327	0.000333	0.000326	0.000328	0.000334	0.000387	0.000401	0.000409			40.128	0.000277	0.000272	0.000272
37.208	0.000157	0.000162	0.000164	0.000144	0.000133	0.000135						40.179	0.0003	0.000327	0.000332	0.000327	0.000329	0.000335	0.000388	0.000401	0.000409			40.179	0.000278	0.000273	0.000275
37.251	0.000157	0.000164	0.000164	0.000145	0.000134	0.000135						40.229	0.0003	0.000327	0.000332	0.000328	0.00033	0.000336	0.00039	0.000401	0.00041			40.229	0.000278	0.000275	0.000277
37.294	0.000158	0.000165	0.000164	0.000145	0.000135	0.000135						40.28	0.0003	0.000327	0.000332	0.000329	0.00033	0.000337	0.000391	0.000402	0.00041			40.28	0.000279	0.000277	0.000279
37.338	0.000159	0.000165	0.000165	0.000145	0.000136	0.000135						40.33	0.0003	0.000327	0.000332	0.000329	0.000332	0.000337	0.000392	0.000403	0.000411			40.33	0.00028	0.000278	0.000281
37.381	0.00016	0.000166	0.000166	0.000146	0.000136	0.000135						40.381	0.0003	0.000326	0.000332	0.00033	0.000333	0.000338	0.000392	0.000404	0.000412			40.381	0.000281	0.000279	0.000282
37.424	0.000161	0.000166	0.000167	0.000146	0.000138	0.000136						40.432	0.0003	0.000326	0.000332	0.000333	0.000333	0.000338	0.000393	0.000406	0.000412			40.432	0.000282	0.000281	0.000284
37.467	0.000162	0.000167	0.000168	0.000147	0.000139	0.000136						40.482	0.000301	0.000325	0.00033	0.000334	0.000334	0.000339	0.000393	0.000407	0.000413			40.482	0.000283	0.000283	0.000286
37.51	0.000163	0.000168	0.00017	0.000148	0.000139	0.000136						40.533	0.000302	0.000325	0.00033	0.000335	0.000334	0.000341	0.000394	0.000407	0.000413			40.533	0.000284	0.000285	0.000288
37.553	0.000165	0.000168	0.000171	0.000148	0.00014	0.000137						40.583	0.000303	0.000325	0.000331	0.000335	0.000334	0.000343	0.000395	0.000407	0.000413			40.583	0.000285	0.000286	0.000289
37.596	0.000167	0.000168	0.000172	0.000149	0.00014	0.000137						40.634	0.000302	0.000324	0.00033	0.000337	0.000335	0.000344	0.000396	0.000406	0.000413			40.634	0.000286	0.000286	0.00029
37.639	0.000168	0.000169	0.000173	0.000149	0.000141	0.000138						40.684	0.000302	0.000324	0.000329	0.000338	0.000334	0.000346	0.000397	0.000405	0.000414			40.684	0.000288	0.000286	0.000291
37.683	0.000168	0.000169	0.000173	0.00015	0.000141	0.000138						40.735	0.000302	0.000324	0.000328	0.000339	0.000335	0.000347	0.000398	0.000405	0.000413			40.735	0.00029	0.000287	0.000292
37.726	0.000169	0.000171	0.000173	0.000151	0.000142	0.000139						40.786	0.000303	0.000325	0.000327	0.00034	0.000336	0.000348	0.0004	0.000405	0.000414			40.786	0.000291	0.000287	0.000293
37.769	0.00017	0.000172	0.000174	0.000153	0.000143	0.000139						40.836	0.000304	0.000323	0.000326	0.00034	0.000336	0.000348	0.0004	0.000406	0.000414			40.836	0.000293	0.000288	0.000294
37.812	0.00017	0.000172	0.000174	0.000153	0.000144	0.000139						40.887	0.000304	0.000322	0.000327	0.00034	0.000336	0.000348	0.000402	0.000406	0.000416			40.887	0.000295	0.000289	0.000295
37.855	0.000171	0.000174	0.000174	0.000152	0.000144	0.00014						40.937	0.000304	0.000321	0.000326	0.00034	0.000336	0.000348	0.000403	0.000407	0.000416			40.937	0.000296	0.000291	0.000297
37.898	0.000172	0.000175	0.000175	0.000153	0.000145	0.000141						40.988	0.000305	0.000321	0.000325	0.00034	0.000336	0.000349	0.000404	0.000407	0.000416			40.988	0.000297	0.000293	0.000299
37.941	0.000173	0.000177	0.000176	0.000154	0.000146	0.000142						41.038	0.000305	0.000322	0.000327	0.000341	0.000336	0.00035	0.000404	0.000406	0.000415			41.038	0.000298	0.000294	0.0003
37.984	0.000174	0.000178	0.000178	0.000154	0.000147	0.000143						41.089	0.000306	0.000324	0.000326	0.000341	0.000338	0.000351	0.000405	0.000407	0.000414			41.089	0.0003	0.000296	0.000302
38.028	0.000176	0.00018	0.000179	0.000155	0.000148	0.000144						41.14	0.000306	0.000322	0.000326	0.000341	0.000339	0.000353	0.000405	0.000406	0.000413			41.14	0.000301	0.000298	0.000304
38.071	0.000177	0.000181	0.000179	0.000155	0.000149	0.000145						41.19	0.000306	0.000321	0.000327	0.000342	0.000339	0.000355	0.000405	0.000406	0.000411			41.19	0.000302	0.000299	0.000307
38.114	0.000177	0.000182	0.00018	0.000156	0.00015	0.000145						41.241	0.000307	0.000321	0.000327	0.000342	0.000339	0.000355	0.000405	0.000406	0.000409			41.241	0.000303	0.0003	0.000309
38.157	0.000178	0.000183	0.00018	0.000157	0.000151	0.000146						41.291	0.000307	0.00032	0.000326	0.000343	0.000339	0.000356	0.000406	0.000406	0.000408			41.291	0.000305	0.000303	0.000311
38.2	0.000179	0.000183	0.000182	0.000158	0.000151	0.000146						41.342	0.000307	0.000319	0.000323	0.000343	0.00034	0.000358	0.000407	0.000406	0.000406			41.342	0.000306	0.000304	0.000313
38.243	0.000179	0.000184	0.000183	0.000158	0.000152	0.000147						41.392	0.000307	0.000317	0.000321	0.000344	0.000341	0.000359	0.000407	0.000406	0.000405			41.392	0.000307	0.000306	0.000316
38.286	0.000179	0.000185	0.000184	0.000159	0.000153	0.000148						41.443	0.000307	0.000315	0.000319	0.000345	0.000341	0.00036	0.000408	0.000405	0.000405			41.443	0.000308	0.000307	0.000318
38.329	0.00018	0.000186	0.000185	0.000159	0.000153	0.00015						41.494	0.000306	0.000314	0.000319	0.000346	0.00034	0.00036	0.000407	0.000405	0.000404			41.494	0.000308	0.000309	0.000319
38.373	0.000181	0.000187	0.000186	0.00016	0.000154	0.000151						41.544	0.000306	0.000314	0.000317	0.000346	0.00034	0.000361	0.000408	0.000404	0.000404			41.544	0.000309	0.000309	0.000321
38.416	0.000182	0.000189	0.000187	0.000161	0.000154	0.000151						41.595	0.000305	0.000313	0.000315	0.000347	0.000341	0.000361	0.000409	0.000404	0.000404			41.595	0.00031	0.000311	0.000324
38.459	0.000183	0.00019	0.000187	0.000161	0.000155	0.000152						41.645	0.000304	0.000313	0.000313	0.000346	0.00034	0.000361	0.000409	0.000404	0.000402			41.645	0.000312	0.000312	0.000326
38.502	0.000184	0.000191	0.000188	0.000163	0.000156	0.000152						41.696	0.000305	0.000312	0.000312	0.000345	0.000339	0.000361	0.000409	0.000403	0.000401			41.696	0.000313	0.000314	0.000327
38.545	0.000184	0.000192	0.000188	0.000163	0.000157	0.000153						41.746	0.000305	0.000312	0.000311	0.000345	0.000339	0.000361	0.00041	0.000402	0.000398			41.746	0.000315	0.000316	0.000328
38.588	0.000186	0.000193	0.000188	0.000164	0.000159	0.000155						41.797	0.000304	0.000311	0.00031	0.000345	0.000339	0.000361	0.00041	0.000402	0.000396			41.797	0.000316	0.000319	0.000329
38.631	0.000187	0.000195	0.000189	0.000164	0.000159	0.000156						41.848	0.000303	0.000311	0.00031	0.000346	0.000337	0.000362	0.000409	0.0004	0.000394			41.848	0.000316	0.000321	0.00033
38.675	0.000189	0.000196	0.00019	0.000166	0.00016	0.000158						41.898	0.000302	0.00031	0.000308	0.000346	0.000337	0.000363	0.000407	0.000399	0.000392			41.898	0.000318	0.000321	0.000331
38.718	0.00019	0.000197	0.000191	0.000167	0.000162	0.000159						41.949	0.0003	0.000311	0.000306	0.000345	0.000338	0.000363	0.000406	0.000397	0.00039			41.949	0.000319	0.000322	0.000332
38.761	0.000191	0.000199	0.000192	0.000167	0.000163	0.000159						41.999	0.0003	0.000311	0.000303	0.000345	0.000337	0.000363	0.000405	0.000396	0.000389			41.999	0.000322	0.000323	0.000334
38.804	0.000191	0.000201	0.000193	0.000167	0.000164	0.000159						42.05	0.000299	0.000313	0.000302	0.000344	0.000337	0.000364	0.000404	0.000395	0.000388			42.05	0.000322	0.000325	0.000337
38.847	0.000192	0.000202	0.000194	0.000169	0.000166	0.00016						42.1	0.000298	0.000312	0.000301	0.000343	0.000336	0.000362	0.000405	0.000393	0.000386			42.1	0.000323	0.000327	0.000338
38.89	0.000193	0.000204	0.000194	0.000169	0.000166	0.000161						42.151	0.000296	0.000309	0.000301	0.000342	0.000336	0.000361	0.000405	0.000393	0.000384			42.151	0.000324	0.000328	0.000339
38.933	0.000194	0.000205	0.000194	0.00017	0.000166	0.000162						42.202	0.000296	0.000309	0.0003	0.000341	0.000337	0.000361	0.000404	0.000391	0.000383			42.202	0.000325	0.000329	0.000339
38.976	0.000195	0.000206	0.000196	0.000171	0.000167	0.000163						42.252	0.000295	0.000309	0.000299	0.00034	0.000335	0.00036	0.000403	0.000391	0.000382			42.252	0.000326	0.00033	0.00034
39.02	0.000197	0.000207	0.000197	0.000172	0.000168	0.000164						42.303	0.000294	0.000309	0.000298	0.000339	0.000334	0.000359	0.000401	0.00039	0.00038			42.303	0.000327	0.000332	0.00034
39.063	0.000197	0.000208	0.000198	0.000173	0.00017	0.000165						42.353	0.000293	0.000308	0.000296	0.00034	0.000334	0.000359	0.000401	0.000389	0.000377			42.353	0.000327	0.000334	0.000342
39.106	0.000198	0.000209	0.0002	0.000174	0.000171	0.000167						42.404	0.000292	0.000307	0.000296	0.00034	0.000336	0.000357	0.0004	0.000388	0.000375			42.404	0.000328	0.000337	0.000344
39.149	0.000198	0.00021	0.000201	0.000176	0.000171	0.000167						42.454	0.000291	0.000307	0.000295	0.000339	0.000336	0.000357	0.000398	0.000388	0.000374			42.454	0.00033	0.000338	0.000344
39.192	0.000198	0.00021	0.000203	0.000177	0.000172	0.000168						42.505	0.000289	0.000307	0.000294	0.000339	0.000334	0.000356	0.000397	0.000386	0.000372			42.505	0.000332	0.00034	0.000346
39.235	0.000199	0.000211	0.000205	0.000178	0.000173	0.000169						42.556	0.000288	0.000306	0.000293	0.000338	0.000332	0.000355	0.000397	0.000385	0.000371			42.556	0.000334	0.000342	0.000348
39.278	0.0002	0.000212	0.000206	0.000178	0.000174	0.00017						42.606	0.000286	0.000306	0.000292	0.000337	0.000333	0.000353	0.000395	0.000383	0.000368			42.606	0.000335	0.000343	0.00035
39.321	0.000202	0.000213	0.000207	0.000179	0.000175	0.00017						42.657	0.000285	0.000307	0.000291	0.000335	0.000332	0.000351	0.000394	0.000382	0.000366			42.657	0.000336	0.000344	0.000351
39.365	0.000204	0.000214	0.000209	0.00018	0.000174	0.000171						42.707	0.000284	0.000307	0.000291	0.000334	0.000332	0.00035	0.000392	0.00038	0.000363			42.707	0.000338	0.000346	0.000353
39.408	0.000205	0.000215	0.00021	0.000181	0.000175	0.000172						42.758	0.000282	0.000307	0.00029	0.000334	0.000331	0.000349	0.000389	0.000377	0.000361			42.758	0.000339	0.000348	0.000355
39.451	0.000206	0.000215	0.000212	0.000182	0.000176	0.000173						42.808	0.00028	0.000307	0.000288	0.000333	0.00033	0.000348	0.000387	0.000375	0.000359			42.808	0.000341	0.000349	0.000358
39.494	0.000208	0.000216	0.000213	0.000183	0.000177	0.000174						42.859	0.000279	0.000307	0.000287	0.000333	0.000329	0.000348	0.000384	0.000374	0.000353			42.859	0.000342	0.000352	0.00036
39.537	0.00021	0.000217	0.000214	0.000184	0.000178	0.000175						42.91	0.000277	0.000307	0.000286	0.000332	0.000328	0.000348	0.000381	0.000372	0.000351			42.91	0.000344	0.000353	0.000361
39.58	0.000211	0.000217	0.000215	0.000186	0.000179	0.000176						42.96	0.000274	0.000306	0.000286	0.000331	0.000326	0.000347	0.000378	0.00037	0.000349			42.96	0.000345	0.000355	0.000362
39.623	0.000213	0.000219	0.000215	0.000186	0.000181	0.000178						43.011	0.000272	0.000305	0.000286	0.00033	0.000325	0.000346	0.000377	0.000368	0.000347			43.011	0.000346	0.000356	0.000363
39.666	0.000215	0.000221	0.000217	0.000186	0.000181	0.000178						43.061	0.000271	0.000305	0.000283	0.000329	0.000325	0.000344	0.000374	0.000367	0.000345			43.061	0.000348	0.000358	0.000364
39.71	0.000217	0.000222	0.000218	0.000186	0.000183	0.000179						43.112	0.000268	0.000304	0.000282	0.000329	0.000324	0.000343	0.000371	0.000365	0.000343			43.112	0.00035	0.00036	0.000365
39.753	0.000218	0.000223	0.000219	0.000187	0.000183	0.000182						43.163	0.000266	0.000304	0.000281	0.000329	0.000322	0.000343	0.000368	0.000363	0.000342			43.163	0.000353	0.000362	0.000366
39.796	0.000219	0.000224	0.00022	0.000188	0.000184	0.000184						43.213	0.000265	0.000304	0.00028	0.000327	0.000322	0.000342	0.000366	0.000361	0.00034			43.213	0.000355	0.000364	0.000367
39.839	0.00022	0.000225	0.000222	0.000188	0.000185	0.000185						43.264	0.000264	0.000301	0.000278	0.000325	0.000321	0.00034	0.000364	0.00036	0.00034			43.264	0.000356	0.000366	0.000369
39.882	0.00022	0.000226	0.000223	0.000188	0.000186	0.000186						43.314	0.000263	0.0003	0.000277	0.000324	0.00032	0.000339	0.000362	0.000358	0.000337			43.314	0.000356	0.000368	0.000371
39.925	0.000221	0.000227	0.000224	0.000189	0.000186	0.000187						43.365	0.000262	0.000299	0.000278	0.000323	0.000318	0.000338	0.00036	0.000357	0.000337			43.365	0.000358	0.000369	0.000372
39.968	0.000222	0.000228	0.000225	0.000191	0.000187	0.000188						43.415	0.00026	0.000297	0.000276	0.000322	0.000318	0.000336	0.000357	0.000356	0.000337			43.415	0.000359	0.00037	0.000374
40.012	0.000223	0.000228	0.000226	0.000192	0.000187	0.000189						43.466	0.000259	0.000295	0.000273	0.000321	0.000317	0.000335	0.000354	0.000354	0.000335			43.466	0.00036	0.000371	0.000375
40.055	0.000223	0.000229	0.000227	0.000193	0.000188	0.00019						43.517	0.000256	0.000292	0.000271	0.000319	0.000316	0.000334	0.000351	0.000353	0.000332			43.517	0.000361	0.000372	0.000376
40.098	0.000223	0.00023	0.000228	0.000193	0.000189	0.00019						43.567	0.000254	0.000289	0.00027	0.000318	0.000314	0.000333	0.00035	0.000351	0.00033			43.567	0.000362	0.000374	0.000377
40.141	0.000224	0.00023	0.000229	0.000193	0.00019	0.000191						43.618	0.000252	0.000288	0.000269	0.000318	0.000312	0.00033	0.000348	0.000348	0.000328			43.618	0.000364	0.000375	0.000378
40.184	0.000225	0.000231	0.00023	0.000194	0.00019	0.000193						43.668	0.000251	0.000288	0.000267	0.000316	0.000311	0.000328	0.000345	0.000347	0.000326			43.668	0.000365	0.000375	0.000379
40.227	0.000226	0.000232	0.000231	0.000195	0.000191	0.000194						43.719	0.00025	0.000285	0.000266	0.000315	0.00031	0.000326	0.000342	0.000345	0.000323			43.719	0.000367	0.000377	0.00038
40.27	0.000228	0.000233	0.000232	0.000196	0.000191	0.000195						43.769	0.000248	0.000284	0.000264	0.000314	0.000308	0.000324	0.000338	0.000343	0.00032			43.769	0.000369	0.000378	0.000381
40.313	0.000229	0.000234	0.000233	0.000197	0.000192	0.000196						43.82	0.000246	0.000284	0.000263	0.000312	0.000306	0.000324	0.000335	0.00034	0.000317			43.82	0.000371	0.000379	0.000381
40.357	0.00023	0.000235	0.000234	0.000198	0.000193	0.000197						43.871	0.000244	0.000282	0.000262	0.00031	0.000305	0.000324	0.000331	0.000337	0.000314			43.871	0.000372	0.000381	0.000381
40.4	0.000231	0.000237	0.000235	0.000198	0.000193	0.000199						43.921	0.000243	0.00028	0.000261	0.000309	0.000304	0.000322	0.000328	0.000335	0.000312			43.921	0.000373	0.000382	0.000382
40.443	0.000232	0.000238	0.000237	0.000199	0.000194	0.0002						43.972	0.000242	0.000277	0.000261	0.000308	0.000303	0.000319	0.000325	0.000332	0.00031			43.972	0.000374	0.000383	0.000383
40.486	0.000234	0.000238	0.000238	0.0002	0.000195	0.000201						44.022	0.000241	0.000277	0.000259	0.000307	0.000301	0.000318	0.000321	0.00033	0.000309			44.022	0.000376	0.000383	0.000385
40.529	0.000236	0.000239	0.000238	0.000201	0.000196	0.000201						44.073	0.00024	0.000276	0.000258	0.000305	0.000299	0.000316	0.000317	0.000327	0.000307			44.073	0.000377	0.000383	0.000388
40.572	0.000237	0.000239	0.000239	0.000202	0.000197	0.000202						44.123	0.000238	0.000275	0.000259	0.000303	0.000297	0.000314	0.000313	0.000324	0.000304			44.123	0.000378	0.000383	0.000391
40.615	0.000238	0.00024	0.000239	0.000203	0.000198	0.000203						44.174	0.000238	0.000273	0.000258	0.000301	0.000296	0.000312	0.00031	0.000322	0.000301			44.174	0.000378	0.000384	0.000395
40.658	0.00024	0.000241	0.000241	0.000203	0.0002	0.000203						44.225	0.000236	0.000271	0.000258	0.000299	0.000293	0.00031	0.000307	0.000319	0.000296			44.225	0.00038	0.000386	0.0004
40.702	0.000242	0.000241	0.000241	0.000204	0.000201	0.000203						44.275	0.000234	0.000269	0.000258	0.000297	0.000292	0.000308	0.000304	0.000316	0.000292			44.275	0.000382	0.000388	0.000402
40.745	0.000244	0.000242	0.000242	0.000205	0.000202	0.000203						44.326	0.000233	0.000268	0.000256	0.000296	0.00029	0.000308	0.000301	0.000314	0.00029			44.326	0.000383	0.000391	0.0004
40.788	0.000246	0.000244	0.000244	0.000205	0.000203	0.000204						44.376	0.000232	0.000267	0.000254	0.000295	0.000288	0.000306	0.000298	0.000311	0.000289			44.376	0.000384	0.000393	0.000395
40.831	0.000246	0.000245	0.000245	0.000206	0.000204	0.000205						44.427	0.00023	0.000265	0.000254	0.000293	0.000288	0.000305	0.000295	0.000308	0.000289			44.427	0.000385	0.000393	0.000387
40.874	0.000247	0.000247	0.000247	0.000206	0.000204	0.000206						44.477	0.000229	0.000262	0.000253	0.000292	0.000287	0.000303	0.000292	0.000305	0.000288			44.477	0.000386	0.000393	0.000387
40.917	0.000248	0.000249	0.000249	0.000206	0.000205	0.000208						44.528	0.000228	0.000261	0.000254	0.00029	0.000285	0.000301	0.000289	0.000303	0.000286			44.528	0.000387	0.000394	0.000398
40.96	0.000249	0.000251	0.00025	0.000207	0.000207	0.000209						44.579	0.000226	0.000261	0.000254	0.000287	0.000285	0.000299	0.000288	0.000301	0.000284			44.579	0.000388	0.000395	0.000408
41.003	0.000251	0.000252	0.000251	0.000208	0.000207	0.00021						44.629	0.000226	0.000259	0.000254	0.000285	0.000284	0.000298	0.000285	0.000299	0.000283			44.629	0.000388	0.000395	0.000411
41.047	0.000253	0.000252	0.000253	0.000208	0.000209	0.000211						44.68	0.000225	0.000258	0.000253	0.000283	0.000283	0.000296	0.000282	0.000296	0.000282			44.68	0.000389	0.000396	0.00041
41.09	0.000254	0.000254	0.000254	0.000208	0.00021	0.000211						44.73	0.000224	0.000256	0.000253	0.000282	0.000284	0.000295	0.000279	0.000293	0.000281			44.73	0.000389	0.000398	0.000408
41.133	0.000255	0.000254	0.000256	0.000209	0.000211	0.000212						44.781	0.000224	0.000254	0.000251	0.000279	0.000283	0.000295	0.000276	0.000291	0.000279			44.781	0.000389	0.000399	0.000407
41.176	0.000255	0.000255	0.000258	0.000209	0.000212	0.000213						44.831	0.000222	0.000253	0.000249	0.000277	0.000281	0.000292	0.000275	0.000288	0.000278			44.831	0.000389	0.000399	0.000405
41.219	0.000255	0.000256	0.00026	0.00021	0.000213	0.000214						44.882	0.000221	0.000252	0.000247	0.000276	0.00028	0.00029	0.000274	0.000285	0.000276			44.882	0.000389	0.000399	0.000404
41.262	0.000255	0.000258	0.00026	0.000211	0.000214	0.000214						44.933	0.000221	0.000251	0.000248	0.000274	0.00028	0.000287	0.000271	0.000282	0.000274			44.933	0.000391	0.000399	0.000405
41.305	0.000257	0.000259	0.000262	0.000211	0.000215	0.000215						44.983	0.000221	0.000251	0.000246	0.000272	0.00028	0.000284	0.000268	0.00028	0.000272			44.983	0.000392	0.0004	0.000406
41.348	0.000257	0.000259	0.000262	0.000212	0.000216	0.000216						45.034	0.000221	0.000249	0.000245	0.000271	0.000278	0.000283	0.000266	0.000277	0.00027			45.034	0.000392	0.000401	0.000406
41.392	0.000257	0.00026	0.000263	0.000212	0.000216	0.000216						45.084	0.00022	0.000247	0.000245	0.00027	0.000277	0.000282	0.000264	0.000275	0.000267			45.084	0.000393	0.000401	0.000406
41.435	0.000258	0.000261	0.000264	0.000213	0.000217	0.000217						45.135	0.000219	0.000246	0.000244	0.00027	0.000276	0.000281	0.000261	0.000272	0.000265			45.135	0.000393	0.000402	0.000406
41.478	0.000259	0.000262	0.000265	0.000214	0.000218	0.000218						45.185	0.000218	0.000245	0.000244	0.000269	0.000274	0.000279	0.00026	0.000269	0.000263			45.185	0.000394	0.000403	0.000405
41.521	0.00026	0.000263	0.000265	0.000215	0.000219	0.000219						45.236	0.000218	0.000244	0.000244	0.000267	0.000274	0.000278	0.000257	0.000267	0.000261			45.236	0.000394	0.000405	0.000404
41.564	0.000261	0.000263	0.000266	0.000216	0.00022	0.000219						45.287	0.000218	0.000243	0.000243	0.000266	0.000273	0.000275	0.000255	0.000263	0.000259			45.287	0.000396	0.000406	0.000404
41.607	0.000263	0.000264	0.000267	0.000217	0.00022	0.000219						45.337	0.000217	0.000242	0.000244	0.000266	0.000273	0.000275	0.000252	0.00026	0.000258			45.337	0.000396	0.000408	0.000403
41.65	0.000264	0.000264	0.000268	0.000217	0.000222	0.000222						45.388	0.000216	0.000242	0.000243	0.000265	0.000272	0.000274	0.00025	0.000258	0.000256			45.388	0.000396	0.000407	0.000403
41.694	0.000266	0.000264	0.00027	0.000218	0.000223	0.000223						45.438	0.000216	0.000241	0.000242	0.000265	0.000271	0.000274	0.000248	0.000255	0.000254			45.438	0.000396	0.000406	0.000403
41.737	0.000266	0.000266	0.000272	0.000219	0.000224	0.000224						45.489	0.000216	0.00024	0.000241	0.000264	0.00027	0.000272	0.000246	0.000254	0.000254			45.489	0.000398	0.000406	0.000402
41.78	0.000268	0.000268	0.000273	0.00022	0.000225	0.000224						45.539	0.000216	0.00024	0.00024	0.000262	0.000269	0.000272	0.000244	0.000252	0.000254			45.539	0.000398	0.000406	0.000402
41.823	0.000269	0.000269	0.000274	0.00022	0.000226	0.000224						45.59	0.000215	0.00024	0.000239	0.000261	0.000267	0.000272	0.000241	0.000251	0.000253			45.59	0.000398	0.000406	0.000402
41.866	0.000269	0.000269	0.000275	0.000221	0.000226	0.000226						45.641	0.000214	0.00024	0.000238	0.00026	0.000267	0.000271	0.00024	0.000251	0.00025			45.641	0.0004	0.000406	0.000402
41.909	0.00027	0.00027	0.000277	0.000222	0.000228	0.000227						45.691	0.000214	0.000238	0.000239	0.000259	0.000266	0.000268	0.000238	0.000249	0.000248			45.691	0.000399	0.000404	0.0004
41.952	0.000272	0.000272	0.000278	0.000223	0.000229	0.000228						45.742	0.000214	0.000238	0.00024	0.000258	0.000265	0.000267	0.000237	0.000247	0.000246			45.742	0.000398	0.000404	0.0004
41.995	0.000274	0.000274	0.000279	0.000225	0.00023	0.000229						45.792	0.000214	0.000237	0.000241	0.000255	0.000262	0.000264	0.000235	0.000245	0.000244			45.792	0.000397	0.000404	0.0004
42.039	0.000275	0.000276	0.00028	0.000225	0.00023	0.00023						45.843	0.000214	0.000234	0.00024	0.000254	0.00026	0.000262	0.000233	0.000243	0.000241			45.843	0.000398	0.000405	0.000398
42.082	0.000276	0.000277	0.000281	0.000226	0.000231	0.000232						45.893	0.000214	0.000233	0.000239	0.000253	0.000259	0.000259	0.00023	0.000242	0.00024			45.893	0.000397	0.000404	0.000397
42.125	0.000277	0.000279	0.000281	0.000228	0.000232	0.000233						45.944	0.000213	0.000233	0.00024	0.000252	0.000258	0.000258	0.000228	0.000241	0.000239			45.944	0.000396	0.000404	0.000397
42.168	0.000277	0.00028	0.000283	0.000229	0.000233	0.000234						45.995	0.000213	0.000232	0.000241	0.000251	0.000257	0.000257	0.000227	0.000238	0.000236			45.995	0.000394	0.000403	0.000396
42.211	0.000278	0.000282	0.000284	0.000231	0.000233	0.000236						46.045	0.000213	0.00023	0.000241	0.00025	0.000255	0.000256	0.000225	0.000235	0.000234			46.045	0.000394	0.000403	0.000396
42.254	0.000279	0.000283	0.000284	0.000232	0.000234	0.000237						46.096	0.000213	0.000229	0.00024	0.000248	0.000255	0.000255	0.000224	0.000233	0.000234			46.096	0.000394	0.000401	0.000395
42.297	0.000281	0.000284	0.000285	0.000233	0.000235	0.000238						46.146	0.000213	0.000229	0.000241	0.000248	0.000253	0.000255	0.000223	0.000231	0.000233			46.146	0.000395	0.0004	0.000395
42.34	0.000281	0.000285	0.000287	0.000234	0.000236	0.00024						46.197	0.000212	0.000229	0.000241	0.000247	0.000251	0.000252	0.000222	0.000229	0.000233			46.197	0.000394	0.000399	0.000395
42.384	0.000281	0.000285	0.000289	0.000235	0.000238	0.000241						46.247	0.000211	0.000228	0.000242	0.000245	0.000249	0.00025	0.000221	0.000227	0.000231			46.247	0.000393	0.000399	0.000395
42.427	0.000283	0.000287	0.00029	0.000236	0.000239	0.000242						46.298	0.00021	0.000228	0.000241	0.000245	0.000248	0.000248	0.000221	0.000225	0.00023			46.298	0.000392	0.000398	0.000394
42.47	0.000284	0.000288	0.00029	0.000236	0.00024	0.000244						46.349	0.00021	0.000227	0.000241	0.000244	0.000248	0.000248	0.00022	0.000223	0.000228			46.349	0.000391	0.000396	0.000394
42.513	0.000285	0.000288	0.000292	0.000236	0.00024	0.000244						46.399	0.00021	0.000225	0.00024	0.000242	0.000248	0.000247	0.000218	0.000221	0.000227			46.399	0.000389	0.000395	0.000392
42.556	0.000286	0.000289	0.000293	0.000237	0.00024	0.000245						46.45	0.000209	0.000224	0.00024	0.000242	0.000247	0.000245	0.000217	0.000219	0.000226			46.45	0.00039	0.000394	0.00039
42.599	0.000286	0.000289	0.000294	0.000238	0.000241	0.000246						46.5	0.000208	0.000223	0.000239	0.000241	0.000247	0.000242	0.000214	0.000218	0.000225			46.5	0.000389	0.000392	0.00039
42.642	0.000287	0.000289	0.000294	0.000239	0.000243	0.000246						46.551	0.000209	0.000224	0.000238	0.000239	0.000247	0.000242	0.000212	0.000217	0.000224			46.551	0.000388	0.000391	0.000391
42.685	0.000287	0.000291	0.000296	0.00024	0.000244	0.000248						46.601	0.000209	0.000224	0.000237	0.000239	0.000246	0.000241	0.00021	0.000215	0.000221			46.601	0.000388	0.00039	0.000389
42.729	0.000287	0.000292	0.000298	0.000241	0.000245	0.000249						46.652	0.000207	0.000224	0.000236	0.000237	0.000245	0.000239	0.000208	0.000213	0.00022			46.652	0.000388	0.000387	0.000387
42.772	0.000289	0.000292	0.0003	0.000242	0.000246	0.000249						46.703	0.000207	0.000224	0.000236	0.000236	0.000244	0.000239	0.000208	0.000211	0.000218			46.703	0.000389	0.000386	0.000385
42.815	0.00029	0.000293	0.000301	0.000243	0.000247	0.000251						46.753	0.000207	0.000225	0.000237	0.000235	0.000243	0.000239	0.000207	0.000209	0.000217			46.753	0.000389	0.000385	0.000384
42.858	0.000292	0.000294	0.000302	0.000244	0.000248	0.000252						46.804	0.000207	0.000224	0.000236	0.000233	0.000242	0.000237	0.000206	0.000207	0.000215			46.804	0.000388	0.000383	0.000381
42.901	0.000293	0.000294	0.000303	0.000245	0.000249	0.000253						46.854	0.000208	0.000222	0.000235	0.000233	0.000242	0.000236	0.000205	0.000206	0.000213			46.854	0.000388	0.00038	0.00038
42.944	0.000294	0.000296	0.000304	0.000246	0.00025	0.000254						46.905	0.000208	0.000222	0.000235	0.000232	0.000241	0.000234	0.000205	0.000206	0.000213			46.905	0.000387	0.000378	0.000378
42.987	0.000295	0.000297	0.000305	0.000248	0.000251	0.000255						46.955	0.000208	0.000222	0.000235	0.000231	0.00024	0.000232	0.000205	0.000204	0.000213			46.955	0.000387	0.000378	0.000376
43.03	0.000296	0.000298	0.000305	0.000249	0.000252	0.000256						47.006	0.000208	0.000221	0.000235	0.000229	0.000239	0.000232	0.000204	0.000203	0.000211			47.006	0.000385	0.000376	0.000375
43.074	0.000297	0.000299	0.000306	0.00025	0.000253	0.000258						47.057	0.000209	0.000221	0.000235	0.000228	0.000237	0.000231	0.000203	0.000201	0.000209			47.057	0.000385	0.000374	0.000371
43.117	0.000298	0.0003	0.000307	0.000251	0.000254	0.000259						47.107	0.000209	0.000222	0.000233	0.000227	0.000237	0.00023	0.000202	0.000198	0.000208			47.107	0.000384	0.000372	0.000369
43.16	0.000298	0.000301	0.000308	0.000252	0.000255	0.00026						47.158	0.000209	0.000221	0.000233	0.000226	0.000237	0.00023	0.000202	0.000196	0.000208			47.158	0.000383	0.000371	0.000367
43.203	0.000299	0.000302	0.000309	0.000253	0.000256	0.000261						47.208	0.000209	0.000219	0.000233	0.000225	0.000235	0.00023	0.000201	0.000196	0.000206			47.208	0.000381	0.000369	0.000367
43.246	0.0003	0.000304	0.000309	0.000254	0.000257	0.000262						47.259	0.000209	0.000218	0.000235	0.000224	0.000235	0.000228	0.0002	0.000196	0.000204			47.259	0.000379	0.000367	0.000366
43.289	0.000301	0.000305	0.000309	0.000254	0.000258	0.000263						47.31	0.000208	0.000217	0.000234	0.000224	0.000234	0.000228	0.0002	0.000194	0.000202			47.31	0.000377	0.000365	0.000364
43.332	0.000302	0.000305	0.00031	0.000255	0.00026	0.000264						47.36	0.000207	0.000215	0.000233	0.000223	0.000232	0.000228	0.000199	0.000193	0.0002			47.36	0.000376	0.000363	0.000364
43.376	0.000303	0.000306	0.000311	0.000257	0.000262	0.000266						47.411	0.000206	0.000213	0.000231	0.000223	0.000232	0.000227	0.000198	0.000192	0.000199			47.411	0.000377	0.000361	0.000363
43.419	0.000304	0.000307	0.000312	0.000258	0.000263	0.000267						47.461	0.000206	0.000212	0.00023	0.000223	0.00023	0.000226	0.000196	0.000191	0.000198			47.461	0.000377	0.000359	0.000361
43.462	0.000306	0.000308	0.000313	0.000259	0.000264	0.000268						47.512	0.000206	0.000212	0.00023	0.000222	0.000227	0.000225	0.000195	0.00019	0.000197			47.512	0.000375	0.000358	0.00036
43.505	0.000306	0.000308	0.000314	0.00026	0.000264	0.000269						47.562	0.000206	0.000213	0.00023	0.000222	0.000225	0.000224	0.000195	0.00019	0.000197			47.562	0.000374	0.000357	0.000358
43.548	0.000307	0.000309	0.000315	0.00026	0.000265	0.00027						47.613	0.000206	0.000213	0.000229	0.000221	0.000225	0.000222	0.000195	0.00019	0.000196			47.613	0.000371	0.000355	0.000356
43.591	0.000308	0.00031	0.000316	0.00026	0.000265	0.000271						47.664	0.000205	0.000214	0.000229	0.000219	0.000224	0.000221	0.000195	0.000189	0.000196			47.664	0.000369	0.000353	0.000354
43.634	0.000308	0.000311	0.000316	0.000261	0.000266	0.000272						47.714	0.000205	0.000213	0.000229	0.000218	0.000222	0.000222	0.000195	0.000189	0.000195			47.714	0.000367	0.000351	0.000352
43.677	0.000309	0.000313	0.000316	0.000261	0.000266	0.000272						47.765	0.000206	0.000213	0.00023	0.000217	0.000221	0.000222	0.000195	0.000187	0.000192			47.765	0.000366	0.00035	0.00035
43.721	0.00031	0.000313	0.000316	0.000262	0.000266	0.000273						47.815	0.000206	0.000213	0.000231	0.000216	0.00022	0.000222	0.000194	0.000187	0.000191			47.815	0.000365	0.000349	0.000347
43.764	0.000311	0.000314	0.000316	0.000263	0.000267	0.000274						47.866	0.000206	0.000213	0.00023	0.000216	0.000218	0.000221	0.000193	0.000187	0.000189			47.866	0.000363	0.000349	0.000345
43.807	0.000312	0.000314	0.000316	0.000264	0.000267	0.000274						47.916	0.000205	0.000213	0.000227	0.000215	0.000218	0.000223	0.000192	0.000187	0.000188			47.916	0.000362	0.000348	0.000343
43.85	0.000313	0.000315	0.000316	0.000264	0.000268	0.000275						47.967	0.000204	0.000213	0.000226	0.000214	0.000218	0.000225	0.000191	0.000185	0.000187			47.967	0.000361	0.000346	0.00034
43.893	0.000314	0.000315	0.000316	0.000265	0.000269	0.000276						48.018	0.000203	0.000214	0.000226	0.000214	0.000217	0.000225	0.000191	0.000185	0.000186			48.018	0.00036	0.000343	0.000338
43.936	0.000315	0.000316	0.000317	0.000266	0.000271	0.000277						48.068	0.000203	0.000214	0.000228	0.000213	0.000217	0.000225	0.00019	0.000184	0.000185			48.068	0.000358	0.000341	0.000337
43.979	0.000316	0.000318	0.000318	0.000267	0.000272	0.000279						48.119	0.000201	0.000212	0.000227	0.000212	0.000215	0.000223	0.000191	0.000185	0.000185			48.119	0.000356	0.000339	0.000335
44.022	0.000317	0.000319	0.000318	0.000268	0.000272	0.00028						48.169	0.000199	0.000209	0.000227	0.000211	0.000214	0.000222	0.000193	0.000186	0.000185			48.169	0.000355	0.000338	0.000332
44.066	0.000318	0.000321	0.000318	0.000269	0.000273	0.00028						48.22	0.0002	0.00021	0.000226	0.000209	0.000213	0.000222	0.000193	0.000185	0.000185			48.22	0.000354	0.000335	0.000329
44.109	0.000318	0.000322	0.000318	0.000269	0.000273	0.000282						48.27	0.0002	0.00021	0.000225	0.000209	0.000212	0.00022	0.000193	0.000185	0.000185			48.27	0.000352	0.000331	0.000327
44.152	0.000318	0.000323	0.000319	0.00027	0.000274	0.000282						48.321	0.0002	0.000211	0.000224	0.00021	0.000211	0.000219	0.000192	0.000185	0.000184			48.321	0.000351	0.000328	0.000325
44.195	0.000318	0.000323	0.000321	0.000271	0.000274	0.000283						48.372	0.000201	0.000211	0.000224	0.000211	0.000211	0.000219	0.000191	0.000185	0.000183			48.372	0.000349	0.000326	0.000324
44.238	0.000318	0.000323	0.000322	0.000272	0.000274	0.000283						48.422	0.000201	0.00021	0.000223	0.000211	0.000212	0.000218	0.00019	0.000186	0.000183			48.422	0.000348	0.000326	0.000322
44.281	0.000318	0.000324	0.000322	0.000273	0.000275	0.000284						48.473	0.0002	0.000211	0.000222	0.000211	0.000212	0.000218	0.00019	0.000187	0.000183			48.473	0.000347	0.000325	0.00032
44.324	0.000318	0.000325	0.000321	0.000274	0.000275	0.000286						48.523	0.000199	0.000212	0.000219	0.000211	0.00021	0.000218	0.000191	0.000187	0.000183			48.523	0.000347	0.000323	0.000318
44.367	0.000318	0.000325	0.000321	0.000276	0.000275	0.000287						48.574	0.000199	0.000212	0.000218	0.00021	0.00021	0.000218	0.000191	0.000187	0.000183			48.574	0.000346	0.000321	0.000318
44.411	0.00032	0.000327	0.000322	0.000277	0.000275	0.000288						48.624	0.000198	0.000214	0.000217	0.00021	0.00021	0.000217	0.00019	0.000187	0.000182			48.624	0.000344	0.00032	0.000317
44.454	0.000321	0.000327	0.000322	0.000278	0.000276	0.000289						48.675	0.000198	0.000214	0.000216	0.00021	0.000208	0.000216	0.00019	0.000186	0.000181			48.675	0.000343	0.000318	0.000315
44.497	0.000321	0.000328	0.000322	0.000279	0.000278	0.00029						48.726	0.000198	0.000215	0.000215	0.00021	0.000208	0.000216	0.000189	0.000185	0.00018			48.726	0.000342	0.000317	0.000315
44.54	0.000321	0.000328	0.000322	0.00028	0.000278	0.00029						48.776	0.000197	0.000217	0.000213	0.00021	0.000208	0.000215	0.000188	0.000183	0.00018			48.776	0.00034	0.000316	0.000315
44.583	0.000322	0.00033	0.000323	0.000282	0.000279	0.000291						48.827	0.000196	0.000218	0.00021	0.000209	0.000208	0.000214	0.000188	0.000182	0.00018			48.827	0.000338	0.000315	0.000314
44.626	0.000323	0.000331	0.000323	0.000282	0.000279	0.000292						48.877	0.000195	0.000219	0.000208	0.000209	0.000207	0.000213	0.000188	0.000182	0.000178			48.877	0.000337	0.000314	0.000315
44.669	0.000324	0.000332	0.000324	0.000283	0.00028	0.000293						48.928	0.000194	0.000218	0.000206	0.000211	0.000208	0.000213	0.000189	0.000182	0.000176			48.928	0.000335	0.000313	0.000314
44.712	0.000324	0.000333	0.000324	0.000284	0.000281	0.000294						48.978	0.000192	0.000217	0.000206	0.00021	0.000207	0.000212	0.000188	0.000182	0.000178			48.978	0.000334	0.000312	0.000312
44.756	0.000326	0.000333	0.000325	0.000285	0.000281	0.000295						49.029	0.000191	0.000217	0.000206	0.000211	0.000207	0.00021	0.000188	0.000181	0.000178			49.029	0.000332	0.00031	0.000311
44.799	0.000326	0.000334	0.000325	0.000286	0.000281	0.000295						49.08	0.000191	0.000217	0.000204	0.000211	0.000207	0.000211	0.000188	0.000182	0.000179			49.08	0.000331	0.000309	0.000309
44.842	0.000327	0.000335	0.000325	0.000287	0.000282	0.000296						49.13	0.000191	0.000217	0.000203	0.000211	0.000206	0.000211	0.000188	0.000183	0.000178			49.13	0.000329	0.00031	0.000308
44.885	0.000327	0.000335	0.000325	0.000287	0.000283	0.000297						49.181	0.00019	0.000216	0.000202	0.000211	0.000204	0.000211	0.000187	0.000184	0.000179			49.181	0.000329	0.00031	0.000307
44.928	0.000327	0.000336	0.000325	0.000287	0.000284	0.000297						49.231	0.000191	0.000215	0.000202	0.00021	0.000203	0.00021	0.000187	0.000185	0.00018			49.231	0.000327	0.000309	0.000305
44.971	0.000327	0.000337	0.000327	0.000288	0.000285	0.000298						49.282	0.00019	0.000214	0.000202	0.000209	0.000204	0.00021	0.000187	0.000185	0.00018			49.282	0.000324	0.000308	0.000304
45.014	0.000328	0.000337	0.000328	0.000289	0.000285	0.000299						49.332	0.000189	0.000213	0.000202	0.000209	0.000205	0.000211	0.000187	0.000187	0.00018			49.332	0.000322	0.000307	0.000303
45.058	0.000329	0.000336	0.000328	0.00029	0.000287	0.0003						49.383	0.000189	0.000211	0.000201	0.000208	0.000204	0.00021	0.000188	0.000187	0.000182			49.383	0.000321	0.000306	0.000302
45.101	0.000329	0.000336	0.000329	0.000291	0.000288	0.0003						49.434	0.000188	0.00021	0.000199	0.000208	0.000202	0.000208	0.000187	0.000188	0.000182			49.434	0.000318	0.000305	0.000301
45.144	0.000329	0.000335	0.00033	0.000292	0.000289	0.000301						49.484	0.000188	0.00021	0.000199	0.000208	0.000201	0.000206	0.000187	0.000189	0.000182			49.484	0.000316	0.000304	0.0003
45.187	0.000328	0.000335	0.00033	0.000292	0.00029	0.000302						49.535	0.000186	0.000209	0.000198	0.000208	0.000199	0.000206	0.000188	0.000191	0.000182			49.535	0.000314	0.000303	0.0003
45.23	0.000328	0.000335	0.000331	0.000292	0.000291	0.000303						49.585	0.000185	0.000208	0.000197	0.000207	0.000199	0.000206	0.000189	0.000193	0.000182			49.585	0.000311	0.000302	0.000299
45.273	0.000329	0.000335	0.000331	0.000293	0.000292	0.000303						49.636	0.000186	0.000208	0.000197	0.000207	0.000199	0.000207	0.000189	0.000193	0.000182			49.636	0.000309	0.0003	0.000298
45.316	0.000329	0.000335	0.000331	0.000293	0.000292	0.000304						49.686	0.000186	0.000207	0.000197	0.000206	0.000198	0.000206	0.00019	0.000194	0.00018			49.686	0.000307	0.000297	0.000296
45.359	0.00033	0.000335	0.000331	0.000294	0.000292	0.000304						49.737	0.000186	0.000205	0.000198	0.000207	0.000197	0.000207	0.000189	0.000195	0.000179			49.737	0.000305	0.000296	0.000295
45.403	0.00033	0.000334	0.000331	0.000295	0.000292	0.000305						49.788	0.000185	0.000205	0.000198	0.000207	0.000197	0.000207	0.000188	0.000195	0.000178			49.788	0.000304	0.000294	0.000292
45.446	0.00033	0.000333	0.000331	0.000295	0.000294	0.000305						49.838	0.000184	0.000205	0.000199	0.000206	0.000196	0.000207	0.000188	0.000194	0.000179			49.838	0.000301	0.000293	0.00029
45.489	0.000331	0.000333	0.000332	0.000295	0.000294	0.000305						49.889	0.000184	0.000203	0.0002	0.000205	0.000196	0.000207	0.000186	0.000194	0.000179			49.889	0.000299	0.000293	0.000289
45.532	0.000331	0.000332	0.000332	0.000297	0.000294	0.000305						49.939	0.000184	0.000201	0.0002	0.000204	0.000196	0.000206	0.000188	0.000196	0.000178			49.939	0.000297	0.000291	0.000288
45.575	0.000332	0.000331	0.000331	0.000298	0.000295	0.000306						49.99	0.000183	0.000199	0.0002	0.000204	0.000196	0.000204	0.000189	0.000196	0.000179			49.99	0.000295	0.000289	0.000286
45.618	0.000331	0.000331	0.000331	0.000299	0.000295	0.000308						50.04	0.000183	0.000199	0.000198	0.000204	0.000196	0.000204	0.000189	0.000196	0.00018			50.04	0.000293	0.000286	0.000285
45.661	0.000332	0.000331	0.000332	0.0003	0.000296	0.000309						50.091	0.000184	0.000199	0.000197	0.000203	0.000195	0.000204	0.00019	0.000196	0.00018			50.091	0.000293	0.000285	0.000288
45.704	0.000333	0.00033	0.000331	0.000301	0.000296	0.000309						50.142	0.000183	0.000201	0.000197	0.000203	0.000194	0.000203	0.000189	0.000196	0.000179			50.142	0.00029	0.000283	0.000289
45.748	0.000333	0.00033	0.000332	0.000302	0.000297	0.00031						50.192	0.000183	0.000202	0.000197	0.000203	0.000192	0.000204	0.000189	0.000195	0.000178			50.192	0.000288	0.000281	0.000292
45.791	0.000332	0.00033	0.000332	0.000302	0.000297	0.000311						50.243	0.000181	0.000201	0.000196	0.000203	0.00019	0.000204	0.00019	0.000194	0.000178			50.243	0.000286	0.000279	0.000296
45.834	0.000331	0.000329	0.000332	0.000302	0.000297	0.000312						50.293	0.00018	0.000202	0.000195	0.000202	0.00019	0.000203	0.00019	0.000193	0.000178			50.293	0.000285	0.000279	0.000297
45.877	0.00033	0.000329	0.000332	0.000303	0.000297	0.000313						50.344	0.00018	0.000202	0.000194	0.000202	0.00019	0.000204	0.00019	0.000192	0.00018			50.344	0.000283	0.000278	0.000294
45.92	0.00033	0.000329	0.000331	0.000303	0.000297	0.000313						50.394	0.00018	0.000203	0.000192	0.000202	0.00019	0.000203	0.00019	0.000192	0.000181			50.394	0.000283	0.000278	0.000287
45.963	0.000329	0.00033	0.00033	0.000305	0.000298	0.000314						50.445	0.00018	0.000202	0.000191	0.000203	0.000189	0.000204	0.000191	0.000191	0.000182			50.445	0.00028	0.000276	0.000279
46.006	0.000328	0.000329	0.000329	0.000307	0.000299	0.000313						50.496	0.00018	0.000201	0.000191	0.000203	0.00019	0.000203	0.000191	0.000191	0.000183			50.496	0.000278	0.000274	0.000279
46.049	0.000327	0.000328	0.000329	0.000308	0.000299	0.000313						50.546	0.00018	0.0002	0.00019	0.000203	0.000191	0.000204	0.000191	0.000192	0.000184			50.546	0.000276	0.000273	0.00029
46.093	0.000326	0.000327	0.000329	0.000309	0.000299	0.000313						50.597	0.000179	0.000202	0.000189	0.000203	0.000192	0.000204	0.000192	0.000192	0.000184			50.597	0.000274	0.000272	0.000299
46.136	0.000326	0.000327	0.000329	0.000309	0.000299	0.000314						50.647	0.000178	0.000202	0.000189	0.000202	0.000192	0.000204	0.000192	0.000192	0.000184			50.647	0.000273	0.00027	0.0003
46.179	0.000326	0.000327	0.000328	0.000309	0.0003	0.000316						50.698	0.000177	0.000203	0.000188	0.000203	0.000191	0.000201	0.000191	0.000192	0.000185			50.698	0.000272	0.000269	0.000298
46.222	0.000326	0.000326	0.000328	0.000309	0.0003	0.000317						50.748	0.000177	0.000202	0.000187	0.000203	0.000192	0.0002	0.00019	0.000192	0.000186			50.748	0.00027	0.000268	0.000295
46.265	0.000326	0.000325	0.000328	0.00031	0.000301	0.000317						50.799	0.000176	0.000202	0.000185	0.000202	0.000193	0.000201	0.000192	0.000192	0.000186			50.799	0.000269	0.000267	0.000291
46.308	0.000326	0.000325	0.000328	0.00031	0.000301	0.000317						50.85	0.000176	0.000201	0.000183	0.000202	0.000192	0.000201	0.000193	0.000193	0.000187			50.85	0.000267	0.000266	0.000288
46.351	0.000326	0.000325	0.000328	0.00031	0.000302	0.000318						50.9	0.000175	0.000201	0.000183	0.000202	0.000193	0.0002	0.000194	0.000194	0.000187			50.9	0.000267	0.000263	0.000286
46.394	0.000326	0.000325	0.000328	0.000311	0.000303	0.000319						50.951	0.000175	0.000201	0.000183	0.000202	0.000194	0.000198	0.000194	0.000194	0.000187			50.951	0.000266	0.000262	0.000284
46.438	0.000326	0.000325	0.000328	0.000312	0.000304	0.00032						51.001	0.000175	0.000201	0.000183	0.000201	0.000195	0.000197	0.000194	0.000194	0.000188			51.001	0.000265	0.000261	0.000284
46.481	0.000326	0.000324	0.000327	0.000313	0.000305	0.000319						51.052	0.000175	0.0002	0.000183	0.000201	0.000195	0.000197	0.000194	0.000193	0.000189			51.052	0.000264	0.000259	0.000283
46.524	0.000326	0.000323	0.000326	0.000314	0.000306	0.000319						51.102	0.000174	0.0002	0.000183	0.000201	0.000196	0.000197	0.000194	0.000194	0.00019			51.102	0.000262	0.000258	0.000282
46.567	0.000326	0.000323	0.000326	0.000315	0.000306	0.000319						51.153	0.000172	0.0002	0.000183	0.000201	0.000196	0.000196	0.000194	0.000193	0.00019			51.153	0.00026	0.000255	0.000279
46.61	0.000325	0.000322	0.000324	0.000316	0.000307	0.00032						51.204	0.000171	0.000201	0.000183	0.0002	0.000196	0.000193	0.000194	0.000194	0.000191			51.204	0.000259	0.000255	0.000277
46.653	0.000325	0.000322	0.000324	0.000316	0.000308	0.00032						51.254	0.00017	0.0002	0.000185	0.0002	0.000197	0.000192	0.000193	0.000194	0.000192			51.254	0.000258	0.000253	0.000275
46.696	0.000326	0.000322	0.000323	0.000317	0.000309	0.000321						51.305	0.00017	0.000201	0.000185	0.0002	0.000198	0.000192	0.000193	0.000194	0.000191			51.305	0.000256	0.000252	0.000273
46.74	0.000326	0.000321	0.000323	0.000318	0.00031	0.000321						51.355	0.000169	0.000202	0.000186	0.0002	0.000198	0.000192	0.000192	0.000194	0.000189			51.355	0.000254	0.000251	0.000272
46.783	0.000326	0.000321	0.000322	0.000318	0.00031	0.000322						51.406	0.000168	0.000202	0.000186	0.000201	0.000197	0.000193	0.000192	0.000194	0.00019			51.406	0.000251	0.000249	0.000272
46.826	0.000325	0.000321	0.000321	0.000319	0.00031	0.000322						51.457	0.000168	0.000202	0.000187	0.0002	0.000197	0.000193	0.000192	0.000194	0.000191			51.457	0.00025	0.000248	0.00027
46.869	0.000324	0.000321	0.000321	0.000319	0.000311	0.000323						51.507	0.000168	0.000203	0.000185	0.0002	0.000196	0.000193	0.000191	0.000195	0.000192			51.507	0.000249	0.000247	0.000269
46.912	0.000323	0.00032	0.00032	0.000319	0.000312	0.000324						51.558	0.000168	0.000204	0.000185	0.000199	0.000196	0.000193	0.000191	0.000195	0.000193			51.558	0.000248	0.000246	0.000269
46.955	0.000323	0.00032	0.000319	0.000319	0.000313	0.000324						51.608	0.000168	0.000203	0.000185	0.000198	0.000197	0.000194	0.000192	0.000195	0.000194			51.608	0.000247	0.000244	0.000269
46.998	0.000323	0.000319	0.000318	0.00032	0.000313	0.000324						51.659	0.000168	0.000203	0.000184	0.000198	0.000197	0.000193	0.000191	0.000197	0.000194			51.659	0.000247	0.000244	0.000267
47.041	0.000323	0.000319	0.000317	0.000321	0.000314	0.000325						51.709	0.000168	0.000203	0.000183	0.000197	0.000198	0.000192	0.000192	0.000197	0.000194			51.709	0.000246	0.000243	0.000265
47.085	0.000322	0.000318	0.000317	0.000321	0.000314	0.000324						51.76	0.000168	0.000203	0.000184	0.000196	0.000198	0.000193	0.000193	0.000197	0.000194			51.76	0.000245	0.000243	0.000265
47.128	0.00032	0.000317	0.000316	0.00032	0.000315	0.000324						51.811	0.000169	0.000202	0.000184	0.000194	0.000197	0.000192	0.000191	0.000197	0.000196			51.811	0.000243	0.000242	0.000265
47.171	0.00032	0.000316	0.000316	0.000321	0.000317	0.000325						51.861	0.000169	0.000201	0.000184	0.000192	0.000195	0.000192	0.00019	0.000197	0.000196			51.861	0.000242	0.000242	0.000263
47.214	0.000318	0.000315	0.000316	0.000322	0.000319	0.000325						51.912	0.000168	0.000203	0.000185	0.000192	0.000196	0.000192	0.000189	0.000196	0.000196			51.912	0.000239	0.000241	0.000262
47.257	0.000316	0.000314	0.000314	0.000322	0.00032	0.000326						51.962	0.000166	0.000204	0.000186	0.000191	0.000196	0.000192	0.000189	0.000197	0.000197			51.962	0.000238	0.000241	0.000261
47.3	0.000316	0.000313	0.000313	0.000322	0.000321	0.000327						52.013	0.000166	0.000203	0.000188	0.00019	0.000196	0.000192	0.000189	0.000196	0.000196			52.013	0.000236	0.000239	0.00026
47.343	0.000314	0.000312	0.000312	0.000323	0.000322	0.000327						52.063	0.000166	0.000203	0.000187	0.00019	0.000196	0.000192	0.000189	0.000195	0.000195			52.063	0.000236	0.000238	0.000259
47.386	0.000312	0.000311	0.000311	0.000324	0.000323	0.000327						52.114	0.000166	0.000205	0.000187	0.000191	0.000196	0.000192	0.000189	0.000195	0.000196			52.114	0.000235	0.000237	0.000258
47.43	0.000311	0.000309	0.000309	0.000324	0.000323	0.000327						52.165	0.000166	0.000205	0.000188	0.000192	0.000195	0.000192	0.000189	0.000196	0.000196			52.165	0.000235	0.000236	0.000257
47.473	0.00031	0.000309	0.000307	0.000324	0.000324	0.000327						52.215	0.000164	0.000205	0.00019	0.000192	0.000193	0.00019	0.000189	0.000198	0.000196			52.215	0.000234	0.000236	0.000257
47.516	0.000309	0.000308	0.000305	0.000325	0.000324	0.000327						52.266	0.000164	0.000204	0.000192	0.000191	0.000192	0.000189	0.000189	0.000199	0.000197			52.266	0.000233	0.000236	0.000256
47.559	0.000307	0.000307	0.000306	0.000324	0.000324	0.000326						52.316	0.000164	0.000203	0.000192	0.000192	0.000192	0.000189	0.000189	0.0002	0.000197			52.316	0.000232	0.000235	0.000255
47.602	0.000307	0.000306	0.000305	0.000325	0.000323	0.000326						52.367	0.000164	0.000202	0.000192	0.000192	0.000193	0.000188	0.000189	0.0002	0.000196			52.367	0.00023	0.000233	0.000253
47.645	0.000307	0.000305	0.000304	0.000325	0.000324	0.000328						52.417	0.000164	0.0002	0.000191	0.000191	0.000194	0.000187	0.000188	0.0002	0.000197			52.417	0.000229	0.000232	0.00025
47.688	0.000306	0.000303	0.000304	0.000325	0.000325	0.000329						52.468	0.000163	0.0002	0.000192	0.00019	0.000194	0.000187	0.000186	0.000199	0.000198			52.468	0.000228	0.000232	0.000248
47.731	0.000306	0.000303	0.000304	0.000325	0.000326	0.000329						52.519	0.000163	0.0002	0.000193	0.000188	0.000194	0.000185	0.000186	0.000199	0.000198			52.519	0.000227	0.000231	0.000247
47.775	0.000305	0.000303	0.000303	0.000326	0.000326	0.000328						52.569	0.000164	0.0002	0.000192	0.000187	0.000195	0.000184	0.000186	0.000199	0.000199			52.569	0.000225	0.00023	0.000246
47.818	0.000305	0.000302	0.000302	0.000326	0.000326	0.000329						52.62	0.000164	0.000201	0.000191	0.000188	0.000195	0.000184	0.000184	0.000199	0.000198			52.62	0.000224	0.00023	0.000244
47.861	0.000303	0.000301	0.000302	0.000327	0.000326	0.000329						52.67	0.000163	0.0002	0.00019	0.000187	0.000196	0.000183	0.000184	0.000199	0.000198			52.67	0.000222	0.000229	0.000242
47.904	0.000302	0.000298	0.000302	0.000327	0.000327	0.000329						52.721	0.000163	0.000201	0.000191	0.000185	0.000196	0.000184	0.000184	0.000198	0.000198			52.721	0.000222	0.000229	0.00024
47.947	0.000302	0.000298	0.000301	0.000328	0.000327	0.000329						52.771	0.000163	0.000201	0.000191	0.000184	0.000196	0.000185	0.000184	0.000197	0.000199			52.771	0.000222	0.00023	0.000239
47.99	0.000301	0.000298	0.0003	0.000329	0.000328	0.000329						52.822	0.000163	0.0002	0.00019	0.000182	0.000198	0.000184	0.000182	0.000197	0.000199			52.822	0.000221	0.000228	0.000237
48.033	0.000301	0.000298	0.000301	0.00033	0.000328	0.000329						52.873	0.000163	0.000201	0.00019	0.000181	0.000198	0.000185	0.000182	0.000198	0.000199			52.873	0.00022	0.000226	0.000237
48.076	0.000299	0.000297	0.000299	0.000331	0.000328	0.000329						52.923	0.000162	0.000202	0.000189	0.00018	0.000198	0.000185	0.000181	0.000199	0.000198			52.923	0.000219	0.000226	0.000235
48.12	0.000298	0.000296	0.000298	0.000332	0.000329	0.000328						52.974	0.000162	0.000204	0.000188	0.000179	0.000198	0.000186	0.000183	0.000198	0.000197			52.974	0.00022	0.000226	0.000235
48.163	0.000297	0.000296	0.000296	0.000332	0.000328	0.000328						53.024	0.000162	0.000204	0.000188	0.000178	0.000197	0.000188	0.000183	0.000197	0.000196			53.024	0.000218	0.000226	0.000234
48.206	0.000296	0.000296	0.000295	0.000333	0.000328	0.000328						53.075	0.000162	0.000203	0.000187	0.000178	0.000196	0.000188	0.000182	0.000197	0.000195			53.075	0.000217	0.000225	0.00023
48.249	0.000296	0.000295	0.000293	0.000334	0.000328	0.000328						53.125	0.000162	0.000202	0.000186	0.000177	0.000197	0.000187	0.000182	0.000197	0.000197			53.125	0.000215	0.000224	0.000228
48.292	0.000295	0.000295	0.000292	0.000334	0.000328	0.000328						53.176	0.000161	0.000201	0.000185	0.000176	0.000196	0.000188	0.000181	0.000196	0.000198			53.176	0.000214	0.000223	0.000225
48.335	0.000293	0.000294	0.000291	0.000334	0.000329	0.000328						53.227	0.000161	0.0002	0.000185	0.000176	0.000195	0.000189	0.000181	0.000196	0.000199			53.227	0.000213	0.000224	0.000226
48.378	0.000292	0.000293	0.00029	0.000335	0.000329	0.000328						53.277	0.000161	0.000198	0.000185	0.000174	0.000196	0.000189	0.000181	0.000196	0.000199			53.277	0.000214	0.000224	0.000225
48.422	0.000292	0.000293	0.000289	0.000335	0.00033	0.000328						53.328	0.000161	0.000198	0.000185	0.000173	0.000195	0.000188	0.000181	0.000195	0.0002			53.328	0.000213	0.000222	0.000225
48.465	0.000291	0.000293	0.000288	0.000335	0.00033	0.000328						53.378	0.00016	0.000197	0.000186	0.000172	0.000194	0.000188	0.00018	0.000195	0.0002			53.378	0.000213	0.00022	0.000226
48.508	0.00029	0.000293	0.000287	0.000334	0.000329	0.000327						53.429	0.000159	0.000196	0.000187	0.000172	0.000194	0.000189	0.000178	0.000194	0.0002			53.429	0.000212	0.000219	0.000225
48.551	0.000289	0.000291	0.000286	0.000335	0.000328	0.000326						53.479	0.000159	0.000196	0.000187	0.000172	0.000194	0.000189	0.000177	0.000193	0.0002			53.479	0.000212	0.000218	0.000223
48.594	0.000288	0.000291	0.000285	0.000335	0.000327	0.000325						53.53	0.000158	0.000197	0.000187	0.000171	0.000192	0.000189	0.000177	0.000193	0.0002			53.53	0.00021	0.000217	0.000221
48.637	0.000287	0.000288	0.000285	0.000335	0.000327	0.000325						53.581	0.000159	0.000199	0.000188	0.00017	0.000191	0.000191	0.000177	0.000193	0.000199			53.581	0.000208	0.000217	0.00022
48.68	0.000284	0.000288	0.000285	0.000334	0.000327	0.000324						53.631	0.000159	0.000199	0.000189	0.00017	0.000191	0.000191	0.000177	0.000193	0.000199			53.631	0.000207	0.000216	0.000217
48.723	0.000282	0.000288	0.000284	0.000334	0.000327	0.000324						53.682	0.000159	0.000199	0.00019	0.000169	0.000192	0.000192	0.000177	0.000195	0.0002			53.682	0.000206	0.000214	0.000214
48.767	0.000281	0.000287	0.000285	0.000335	0.000327	0.000324						53.732	0.000159	0.000198	0.000191	0.000168	0.000192	0.000195	0.000176	0.000195	0.000201			53.732	0.000207	0.000215	0.000212
48.81	0.00028	0.000285	0.000285	0.000336	0.000327	0.000323						53.783	0.00016	0.000196	0.000192	0.000168	0.000191	0.000196	0.000177	0.000195	0.0002			53.783	0.000206	0.000215	0.00021
48.853	0.000279	0.000283	0.000285	0.000335	0.000328	0.000322						53.833	0.000161	0.000197	0.000192	0.000169	0.000192	0.000197	0.000177	0.000196	0.000201			53.833	0.000205	0.000215	0.000209
48.896	0.000278	0.000281	0.000285	0.000334	0.000328	0.000322						53.884	0.000161	0.000197	0.000192	0.000167	0.000192	0.000199	0.000178	0.000197	0.000203			53.884	0.000204	0.000215	0.000207
48.939	0.000277	0.000281	0.000287	0.000335	0.000329	0.000322						53.935	0.000161	0.000195	0.00019	0.000167	0.000193	0.000201	0.000178	0.000196	0.000203			53.935	0.000204	0.000216	0.000206
48.982	0.000276	0.000279	0.000291	0.000335	0.000329	0.000322						53.985	0.00016	0.000193	0.00019	0.000166	0.000194	0.000202	0.000178	0.000195	0.000204			53.985	0.000203	0.000215	0.000205
49.025	0.000274	0.000277	0.000295	0.000335	0.000329	0.000321						54.036	0.00016	0.000193	0.000192	0.000166	0.000193	0.000202	0.000177	0.000196	0.000205			54.036	0.000202	0.000214	0.000204
49.068	0.000273	0.000276	0.000298	0.000336	0.000329	0.000321						54.086	0.000161	0.000192	0.000193	0.000164	0.000194	0.000202	0.000178	0.000196	0.000206			54.086	0.000201	0.000213	0.000203
49.112	0.000271	0.000275	0.0003	0.000336	0.000328	0.000322						54.137	0.000161	0.00019	0.000193	0.000162	0.000193	0.000201	0.00018	0.000196	0.000207			54.137	0.0002	0.000212	0.000202
49.155	0.00027	0.000274	0.000298	0.000336	0.000328	0.000322						54.187	0.00016	0.00019	0.000193	0.000162	0.000194	0.000202	0.000181	0.000196	0.000208			54.187	0.0002	0.000213	0.0002
49.198	0.00027	0.000273	0.000291	0.000335	0.000328	0.000321						54.238	0.00016	0.000191	0.000192	0.00016	0.000194	0.000203	0.000181	0.000196	0.000208			54.238	0.000198	0.000212	0.000199
49.241	0.000268	0.000272	0.000282	0.000335	0.000328	0.000321						54.289	0.000161	0.000191	0.000192	0.00016	0.000194	0.000204	0.000182	0.000195	0.000209			54.289	0.000199	0.000211	0.000199
49.284	0.000267	0.000271	0.000284	0.000335	0.000327	0.000321						54.339	0.000162	0.000192	0.000192	0.000161	0.000194	0.000204	0.000182	0.000194	0.000209			54.339	0.000199	0.00021	0.000197
49.327	0.000267	0.000269	0.000294	0.000335	0.000327	0.00032						54.39	0.000163	0.000193	0.000192	0.000161	0.000193	0.000205	0.000181	0.000194	0.000211			54.39	0.000199	0.000209	0.000197
49.37	0.000266	0.000268	0.000303	0.000335	0.000327	0.00032						54.44	0.000164	0.000193	0.000191	0.000161	0.000193	0.000206	0.00018	0.000194	0.000212			54.44	0.000198	0.000208	0.000196
49.413	0.000264	0.000266	0.000313	0.000334	0.000326	0.000319						54.491	0.000163	0.000193	0.00019	0.000162	0.000194	0.000206	0.000181	0.000193	0.000213			54.491	0.000199	0.000208	0.000196
49.457	0.000263	0.000265	0.000318	0.000334	0.000325	0.000319						54.541	0.000163	0.000194	0.000189	0.000162	0.000193	0.000207	0.000181	0.000194	0.000214			54.541	0.000199	0.000207	0.000195
49.5	0.000262	0.000263	0.000315	0.000333	0.000324	0.000318						54.592	0.000163	0.000194	0.000189	0.000161	0.000195	0.000207	0.000181	0.000193	0.000215			54.592	0.000199	0.000206	0.000194
49.543	0.000261	0.000263	0.000312	0.000332	0.000324	0.000317						54.643	0.000163	0.000195	0.00019	0.000162	0.000195	0.000208	0.000181	0.000193	0.000215			54.643	0.0002	0.000206	0.000195
49.586	0.00026	0.000262	0.000306	0.000331	0.000324	0.000317						54.693	0.000163	0.000197	0.000191	0.000162	0.000193	0.000209	0.000182	0.000192	0.000214			54.693	0.0002	0.000207	0.000194
49.629	0.000259	0.000262	0.000301	0.000329	0.000323	0.000317						54.744	0.000163	0.000198	0.000191	0.000163	0.000193	0.000209	0.000182	0.000191	0.000215			54.744	0.0002	0.000207	0.000193
49.672	0.000258	0.000261	0.000298	0.000327	0.000321	0.000316						54.794	0.000164	0.000198	0.00019	0.000163	0.000193	0.000208	0.000182	0.000189	0.000214			54.794	0.0002	0.000207	0.000192
49.715	0.000258	0.000261	0.000295	0.000326	0.00032	0.000315						54.845	0.000163	0.000199	0.000189	0.000163	0.000193	0.000207	0.000183	0.000188	0.000215			54.845	0.000199	0.000207	0.000193
49.758	0.000258	0.00026	0.000293	0.000325	0.000318	0.000314						54.895	0.000164	0.0002	0.00019	0.000162	0.000193	0.000208	0.000184	0.000188	0.000215			54.895	0.000199	0.000207	0.000193
49.802	0.000258	0.000258	0.00029	0.000325	0.000317	0.000313						54.946	0.000165	0.0002	0.00019	0.000163	0.000194	0.000208	0.000185	0.000189	0.000213			54.946	0.000199	0.000207	0.000192
49.845	0.000258	0.000257	0.000289	0.000325	0.000317	0.000313						54.997	0.000166	0.0002	0.000191	0.000163	0.000193	0.000208	0.000186	0.000189	0.000214			54.997	0.000199	0.000207	0.00019
49.888	0.000257	0.000255	0.000287	0.000324	0.000317	0.000312						55.047	0.000167	0.000201	0.000193	0.000163	0.000192	0.000207	0.000186	0.00019	0.000215			55.047	0.000198	0.000206	0.000189
49.931	0.000257	0.000254	0.000285	0.000323	0.000316	0.000311						55.098	0.000168	0.000202	0.000192	0.000163	0.000193	0.000208	0.000187	0.00019	0.000216			55.098	0.000198	0.000206	0.000188
49.974	0.000255	0.000254	0.000284	0.000322	0.000316	0.000311						55.148	0.000169	0.000202	0.000193	0.000163	0.000193	0.000209	0.000187	0.00019	0.000217			55.148	0.000197	0.000207	0.000187
50.017	0.000254	0.000254	0.000282	0.000321	0.000315	0.000311						55.199	0.000169	0.000202	0.000195	0.000164	0.000193	0.00021	0.000187	0.00019	0.000218			55.199	0.000196	0.000209	0.000186
50.06	0.000253	0.000253	0.00028	0.00032	0.000314	0.00031						55.249	0.00017	0.000201	0.000195	0.000165	0.000192	0.00021	0.000187	0.00019	0.000219			55.249	0.000195	0.00021	0.000185
50.104	0.000252	0.000253	0.000279	0.000318	0.000313	0.000309						55.3	0.000169	0.000201	0.000195	0.000165	0.000193	0.000211	0.000188	0.000191	0.00022			55.3	0.000194	0.000209	0.000184
50.147	0.000251	0.000252	0.000278	0.000317	0.000312	0.000309						55.351	0.000169	0.000201	0.000196	0.000165	0.000193	0.000213	0.000188	0.000192	0.000219			55.351	0.000194	0.000208	0.000185
50.19	0.00025	0.000251	0.000278	0.000317	0.000312	0.000309						55.401	0.000169	0.000202	0.000197	0.000164	0.000193	0.000212	0.000189	0.000192	0.00022			55.401	0.000193	0.000208	0.000185
50.233	0.000249	0.00025	0.000277	0.000317	0.000311	0.000308						55.452	0.000168	0.000202	0.000198	0.000164	0.000191	0.000211	0.000189	0.000194	0.00022			55.452	0.000193	0.000207	0.000185
50.276	0.000248	0.00025	0.000276	0.000316	0.00031	0.000308						55.502	0.000168	0.000204	0.000198	0.000163	0.000189	0.00021	0.000189	0.000196	0.00022			55.502	0.000192	0.000207	0.000185
50.319	0.000247	0.000249	0.000275	0.000314	0.000309	0.000308						55.553	0.000167	0.000204	0.000198	0.000163	0.000189	0.000209	0.000189	0.000197	0.000219			55.553	0.000191	0.000208	0.000185
50.362	0.000245	0.000248	0.000274	0.000314	0.000308	0.000308						55.604	0.000167	0.000203	0.000197	0.000163	0.00019	0.00021	0.00019	0.000197	0.00022			55.604	0.000191	0.000208	0.000184
50.405	0.000245	0.000247	0.000273	0.000313	0.000306	0.000308						55.654	0.000168	0.000203	0.000197	0.000163	0.000194	0.00021	0.00019	0.000198	0.000219			55.654	0.000192	0.000208	0.000185
50.449	0.000244	0.000246	0.000272	0.000312	0.000306	0.000307						55.705	0.000168	0.000201	0.000197	0.000163	0.0002	0.000208	0.00019	0.000198	0.000218			55.705	0.000191	0.000207	0.000185
50.492	0.000243	0.000245	0.000271	0.000312	0.000306	0.000307						55.755	0.000169	0.000201	0.000199	0.000164	0.000203	0.000206	0.000191	0.000199	0.000218			55.755	0.000189	0.000207	0.000184
50.535	0.000241	0.000245	0.00027	0.000311	0.000304	0.000307						55.806	0.00017	0.000202	0.0002	0.000165	0.000204	0.000207	0.000191	0.000198	0.000218			55.806	0.000189	0.000207	0.000183
50.578	0.00024	0.000244	0.000269	0.000309	0.000303	0.000307						55.856	0.00017	0.000203	0.000202	0.000164	0.000197	0.000208	0.000191	0.000198	0.00022			55.856	0.000189	0.000207	0.000183
50.621	0.000239	0.000243	0.000266	0.000307	0.000303	0.000307						55.907	0.000171	0.000203	0.000203	0.000164	0.000183	0.000207	0.000191	0.000197	0.000221			55.907	0.000188	0.000208	0.000183
50.664	0.000238	0.000243	0.000265	0.000305	0.000302	0.000307						55.958	0.000171	0.000203	0.000204	0.000165	0.000184	0.000207	0.000192	0.000198	0.00022			55.958	0.000187	0.000208	0.000183
50.707	0.000237	0.000242	0.000264	0.000304	0.000302	0.000307						56.008	0.000172	0.000202	0.000203	0.000166	0.000199	0.000207	0.000192	0.000198	0.000221			56.008	0.000187	0.000207	0.000183
50.75	0.000236	0.000242	0.000262	0.000304	0.000301	0.000307						56.059	0.000174	0.000202	0.000204	0.000166	0.000206	0.000206	0.000194	0.000197	0.000222			56.059	0.000187	0.000206	0.000184
50.794	0.000236	0.000241	0.00026	0.000302	0.000299	0.000306						56.109	0.000176	0.000202	0.000205	0.000167	0.000206	0.000207	0.000194	0.000196	0.000222			56.109	0.000189	0.000206	0.000187
50.837	0.000236	0.00024	0.000258	0.0003	0.000297	0.000306						56.16	0.000176	0.000203	0.000203	0.000167	0.0002	0.000205	0.000193	0.000196	0.000221			56.16	0.000188	0.000207	0.000187
50.88	0.000236	0.00024	0.000256	0.000299	0.000297	0.000305						56.21	0.000177	0.000203	0.000202	0.000166	0.000194	0.000204	0.000193	0.000195	0.000222			56.21	0.000188	0.000205	0.000188
50.923	0.000236	0.00024	0.000255	0.000298	0.000297	0.000304						56.261	0.000178	0.000203	0.000202	0.000167	0.000189	0.000204	0.000194	0.000195	0.000222			56.261	0.000188	0.000204	0.000189
50.966	0.000235	0.00024	0.000254	0.000298	0.000296	0.000303						56.312	0.000179	0.000204	0.000201	0.000166	0.000188	0.000203	0.000194	0.000195	0.000222			56.312	0.000188	0.000203	0.00019
51.009	0.000234	0.000239	0.000253	0.000297	0.000296	0.000303						56.362	0.00018	0.000203	0.0002	0.000167	0.000188	0.000203	0.000195	0.000195	0.000222			56.362	0.000188	0.000203	0.000191
51.052	0.000233	0.000237	0.000251	0.000296	0.000296	0.000303						56.413	0.000181	0.000203	0.0002	0.000168	0.000188	0.000202	0.000197	0.000195	0.000223			56.413	0.000189	0.000203	0.000193
51.095	0.000232	0.000236	0.000249	0.000294	0.000296	0.000302						56.463	0.000182	0.000203	0.000199	0.000168	0.000188	0.000202	0.000198	0.000194	0.000223			56.463	0.000187	0.000204	0.000196
51.139	0.000231	0.000235	0.000248	0.000293	0.000296	0.000301						56.514	0.000183	0.000203	0.000199	0.000168	0.000189	0.000202	0.000198	0.000193	0.000223			56.514	0.000186	0.000204	0.000196
51.182	0.00023	0.000234	0.000246	0.000292	0.000296	0.000301						56.564	0.000183	0.000201	0.000199	0.000169	0.00019	0.000202	0.000198	0.000195	0.000224			56.564	0.000186	0.000204	0.000198
51.225	0.000229	0.000233	0.000245	0.000291	0.000295	0.0003						56.615	0.000183	0.000203	0.000199	0.000169	0.00019	0.000202	0.000198	0.000195	0.000224			56.615	0.000187	0.000203	0.0002
51.268	0.000228	0.000232	0.000243	0.00029	0.000294	0.0003						56.666	0.000183	0.000205	0.000199	0.000169	0.00019	0.000202	0.000198	0.000194	0.000224			56.666	0.000186	0.000203	0.0002
51.311	0.000227	0.000232	0.000241	0.000288	0.000294	0.0003						56.716	0.000182	0.000207	0.000198	0.00017	0.000189	0.0002	0.000198	0.000195	0.000223			56.716	0.000187	0.000202	0.000201
51.354	0.000226	0.000231	0.000239	0.000286	0.000293	0.000301						56.767	0.000182	0.000206	0.000197	0.000172	0.000189	0.0002	0.000197	0.000195	0.000223			56.767	0.000187	0.000202	0.000202
51.397	0.000225	0.00023	0.000237	0.000286	0.000292	0.000301						56.817	0.000182	0.000207	0.000197	0.000173	0.000188	0.0002	0.000199	0.000194	0.000224			56.817	0.000188	0.000201	0.000203
51.44	0.000224	0.000229	0.000235	0.000284	0.000291	0.000301						56.868	0.000182	0.000209	0.000196	0.000173	0.000186	0.0002	0.0002	0.000196	0.000224			56.868	0.000188	0.000201	0.000204
51.484	0.000224	0.000228	0.000232	0.000283	0.000291	0.000299						56.918	0.000182	0.000209	0.000198	0.000173	0.000186	0.000198	0.0002	0.000198	0.000223			56.918	0.000188	0.0002	0.000204
51.527	0.000223	0.000227	0.000231	0.000282	0.000291	0.000298						56.969	0.000182	0.000208	0.000199	0.000173	0.000185	0.000197	0.000201	0.000197	0.000221			56.969	0.000188	0.0002	0.000203
51.57	0.000223	0.000226	0.000229	0.000282	0.00029	0.000296						57.02	0.000182	0.000208	0.0002	0.000174	0.000184	0.000195	0.000201	0.000197	0.000222			57.02	0.00019	0.000199	0.000204
51.613	0.000222	0.000225	0.000227	0.000282	0.000289	0.000296						57.07	0.000183	0.000208	0.0002	0.000175	0.000184	0.000196	0.000201	0.000198	0.000223			57.07	0.000191	0.000198	0.000206
51.656	0.000221	0.000225	0.000225	0.000281	0.000288	0.000296						57.121	0.000182	0.00021	0.0002	0.000176	0.000184	0.000196	0.000202	0.0002	0.000223			57.121	0.000191	0.000197	0.000207
51.699	0.000221	0.000224	0.000223	0.000281	0.000287	0.000294						57.171	0.000182	0.000212	0.000199	0.000176	0.000183	0.000195	0.000202	0.0002	0.000222			57.171	0.000191	0.000196	0.000206
51.742	0.00022	0.000223	0.000222	0.00028	0.000286	0.000294						57.222	0.000181	0.000212	0.0002	0.000175	0.000182	0.000193	0.000202	0.000201	0.000222			57.222	0.000191	0.000196	0.000205
51.786	0.00022	0.000223	0.00022	0.000279	0.000286	0.000293						57.272	0.000181	0.000212	0.000202	0.000176	0.000181	0.000192	0.000202	0.000201	0.000222			57.272	0.000192	0.000195	0.000205
51.829	0.000219	0.000222	0.000218	0.000278	0.000284	0.000293						57.323	0.000182	0.000211	0.000204	0.000176	0.00018	0.000192	0.000202	0.000202	0.00022			57.323	0.000192	0.000193	0.000205
51.872	0.000218	0.000221	0.000216	0.000277	0.000283	0.000293						57.374	0.000182	0.000212	0.000204	0.000175	0.000178	0.000193	0.000202	0.000203	0.00022			57.374	0.000191	0.000192	0.000206
51.915	0.000217	0.000221	0.000213	0.000276	0.000282	0.000292						57.424	0.000181	0.000211	0.000205	0.000174	0.000177	0.000195	0.000202	0.000204	0.000223			57.424	0.000191	0.000193	0.000207
51.958	0.000217	0.00022	0.00021	0.000275	0.000281	0.000291						57.475	0.000181	0.000213	0.000206	0.000175	0.000176	0.000195	0.000202	0.000205	0.000222			57.475	0.000191	0.000194	0.000208
52.001	0.000216	0.000219	0.000207	0.000273	0.000281	0.00029						57.525	0.000181	0.000214	0.000206	0.000176	0.000176	0.000196	0.000202	0.000207	0.000221			57.525	0.000191	0.000195	0.000208
52.044	0.000215	0.000218	0.000205	0.000272	0.00028	0.000289						57.576	0.000181	0.000215	0.000207	0.000177	0.000176	0.000197	0.000202	0.000208	0.000219			57.576	0.000191	0.000195	0.000209
52.087	0.000214	0.000217	0.000204	0.000271	0.000279	0.000287						57.626	0.000181	0.000214	0.000208	0.000178	0.000176	0.000196	0.000203	0.000208	0.00022			57.626	0.000192	0.000193	0.000209
52.131	0.000213	0.000216	0.000201	0.00027	0.000278	0.000286						57.677	0.000181	0.000213	0.000209	0.000179	0.000175	0.000195	0.000203	0.000209	0.000221			57.677	0.000193	0.000194	0.000208
52.174	0.000211	0.000216	0.000199	0.000269	0.000278	0.000286						57.728	0.00018	0.000214	0.000208	0.000179	0.000176	0.000196	0.000203	0.000209	0.000221			57.728	0.000194	0.000196	0.000209
52.217	0.000212	0.000214	0.000197	0.000268	0.000278	0.000285						57.778	0.00018	0.000214	0.000208	0.000179	0.000175	0.000198	0.000204	0.00021	0.000221			57.778	0.000194	0.000196	0.000209
52.26	0.000211	0.000214	0.000196	0.000267	0.000278	0.000285						57.829	0.00018	0.000214	0.000209	0.00018	0.000173	0.0002	0.000204	0.000211	0.000221			57.829	0.000195	0.000195	0.00021
52.303	0.00021	0.000213	0.000194	0.000265	0.000278	0.000284						57.879	0.00018	0.000213	0.00021	0.00018	0.000172	0.000201	0.000203	0.000212	0.00022			57.879	0.000195	0.000196	0.00021
52.346	0.000209	0.000213	0.000192	0.000264	0.000276	0.000284						57.93	0.000178	0.000215	0.000212	0.00018	0.000172	0.000202	0.000202	0.000212	0.000219			57.93	0.000194	0.000196	0.00021
52.389	0.000209	0.000215	0.00019	0.000264	0.000274	0.000283						57.98	0.000177	0.000216	0.000214	0.00018	0.000174	0.000202	0.000203	0.000212	0.00022			57.98	0.000194	0.000197	0.000211
52.432	0.000209	0.000215	0.000188	0.000263	0.000271	0.000282						58.031	0.000176	0.000217	0.000213	0.000182	0.000174	0.000202	0.000203	0.000212	0.000219			58.031	0.000194	0.000196	0.000211
52.476	0.000208	0.000214	0.000186	0.000262	0.00027	0.00028						58.082	0.000175	0.00022	0.000213	0.000183	0.000173	0.000201	0.000204	0.000212	0.000218			58.082	0.000194	0.000196	0.000211
52.519	0.000208	0.000213	0.000184	0.000261	0.00027	0.000278						58.132	0.000176	0.00022	0.000213	0.000184	0.000172	0.000201	0.000204	0.000213	0.000219			58.132	0.000195	0.000196	0.000212
52.562	0.000208	0.000213	0.000183	0.00026	0.000269	0.000278						58.183	0.000175	0.00022	0.000215	0.000185	0.00017	0.0002	0.000203	0.000213	0.000219			58.183	0.000194	0.000195	0.000212
52.605	0.000207	0.000212	0.000181	0.00026	0.000268	0.000277						58.233	0.000174	0.000219	0.000217	0.000185	0.000169	0.0002	0.000204	0.000214	0.000218			58.233	0.000194	0.000195	0.000214
52.648	0.000205	0.000213	0.00018	0.000259	0.000267	0.000277						58.284	0.000173	0.000218	0.00022	0.000185	0.000167	0.000201	0.000204	0.000215	0.000218			58.284	0.000194	0.000195	0.000214
52.691	0.000205	0.000213	0.000179	0.000259	0.000266	0.000276						58.334	0.000175	0.000218	0.00022	0.000185	0.000166	0.000201	0.000204	0.000217	0.000219			58.334	0.000194	0.000196	0.000213
52.734	0.000204	0.000213	0.000178	0.000259	0.000264	0.000276						58.385	0.000175	0.000218	0.000219	0.000186	0.000166	0.000199	0.000203	0.000218	0.000219			58.385	0.000194	0.000195	0.000212
52.777	0.000204	0.000212	0.000176	0.000256	0.000264	0.000275						58.436	0.000174	0.000218	0.00022	0.000187	0.000166	0.000198	0.000203	0.000219	0.000219			58.436	0.000195	0.000194	0.000211
52.821	0.000203	0.000212	0.000173	0.000256	0.000263	0.000274						58.486	0.000174	0.000219	0.00022	0.000188	0.000166	0.000197	0.000203	0.00022	0.000219			58.486	0.000195	0.000195	0.000211
52.864	0.000203	0.00021	0.000171	0.000256	0.000263	0.000273						58.537	0.000174	0.000218	0.000221	0.000187	0.000165	0.000196	0.000203	0.00022	0.000218			58.537	0.000195	0.000195	0.000211
52.907	0.000203	0.000209	0.00017	0.000255	0.000262	0.000272						58.587	0.000174	0.000217	0.000222	0.000189	0.000165	0.000194	0.000204	0.000219	0.000218			58.587	0.000194	0.000196	0.000212
52.95	0.000203	0.000208	0.000168	0.000254	0.000261	0.000271						58.638	0.000174	0.000216	0.000222	0.000189	0.000164	0.000195	0.000204	0.000221	0.000218			58.638	0.000192	0.000196	0.000211
52.993	0.000203	0.000207	0.000166	0.000253	0.000259	0.000269						58.688	0.000173	0.000215	0.000222	0.000187	0.000165	0.000196	0.000204	0.000222	0.000219			58.688	0.000192	0.000196	0.000209
53.036	0.000204	0.000207	0.000165	0.000254	0.000258	0.000267						58.739	0.000171	0.000214	0.000224	0.000185	0.000165	0.000197	0.000205	0.000221	0.00022			58.739	0.000192	0.000196	0.000207
53.079	0.000203	0.000206	0.000163	0.000253	0.000256	0.000265						58.79	0.000171	0.000212	0.000225	0.000185	0.000166	0.000197	0.000205	0.000221	0.000222			58.79	0.000192	0.000196	0.000208
53.122	0.000203	0.000205	0.000162	0.000252	0.000255	0.000264						58.84	0.00017	0.000211	0.000225	0.000184	0.000167	0.000198	0.000205	0.000221	0.000224			58.84	0.000192	0.000196	0.000208
53.166	0.000202	0.000205	0.00016	0.000252	0.000255	0.000264						58.891	0.000168	0.000212	0.000226	0.000183	0.000166	0.000198	0.000206	0.000223	0.000224			58.891	0.000191	0.000196	0.000209
53.209	0.000201	0.000203	0.000159	0.00025	0.000254	0.000263						58.941	0.000168	0.000213	0.000227	0.000183	0.000166	0.000199	0.000205	0.000223	0.000224			58.941	0.000192	0.000197	0.00021
53.252	0.0002	0.000202	0.000157	0.000249	0.000254	0.000262						58.992	0.000167	0.000214	0.000228	0.000182	0.000165	0.0002	0.000207	0.000223	0.000224			58.992	0.000192	0.000197	0.000212
53.295	0.0002	0.000202	0.000156	0.000248	0.000252	0.000261						59.042	0.000166	0.000215	0.000228	0.000182	0.000166	0.000202	0.000207	0.000222	0.000223			59.042	0.000191	0.000196	0.000212
53.338	0.000199	0.000201	0.000155	0.000247	0.000251	0.000259						59.093	0.000166	0.000215	0.000227	0.000181	0.000166	0.000202	0.000207	0.000224	0.000222			59.093	0.000191	0.000195	0.000211
53.381	0.000198	0.0002	0.000154	0.000245	0.000252	0.000258						59.144	0.000166	0.000214	0.000227	0.000182	0.000165	0.000201	0.000207	0.000225	0.000222			59.144	0.000191	0.000195	0.00021
53.424	0.000196	0.0002	0.000153	0.000243	0.000251	0.000257						59.194	0.000165	0.000213	0.000227	0.000182	0.000165	0.000201	0.000208	0.000226	0.000221			59.194	0.000191	0.000195	0.000209
53.468	0.000195	0.000199	0.000152	0.000243	0.00025	0.000256						59.245	0.000164	0.000213	0.000226	0.000182	0.000165	0.000202	0.000208	0.000225	0.000221			59.245	0.000191	0.000196	0.00021
53.511	0.000194	0.000199	0.00015	0.000242	0.000249	0.000254						59.295	0.000163	0.000212	0.000227	0.000181	0.000165	0.000202	0.000209	0.000224	0.000221			59.295	0.000192	0.000197	0.000209
53.554	0.000194	0.000199	0.00015	0.000241	0.000247	0.000252						59.346	0.000164	0.000212	0.000228	0.000182	0.000165	0.000202	0.000209	0.000224	0.000223			59.346	0.000192	0.000197	0.000211
53.597	0.000195	0.000198	0.00015	0.000239	0.000245	0.000251						59.396	0.000163	0.000212	0.000231	0.000182	0.000165	0.000203	0.000208	0.000225	0.000223			59.396	0.000193	0.000195	0.000212
53.64	0.000193	0.000197	0.00015	0.000239	0.000244	0.00025						59.447	0.000162	0.00021	0.000233	0.000182	0.000165	0.000204	0.000208	0.000225	0.000223			59.447	0.000192	0.000195	0.000213
53.683	0.000192	0.000197	0.00015	0.000238	0.000242	0.00025						59.498	0.000161	0.000209	0.000234	0.000182	0.000166	0.000205	0.000208	0.000225	0.000222			59.498	0.000193	0.000194	0.000212
53.726	0.000193	0.000197	0.00015	0.000237	0.000241	0.000248						59.548	0.00016	0.000209	0.000234	0.000181	0.000166	0.000204	0.000208	0.000226	0.000222			59.548	0.000194	0.000192	0.000212
53.769	0.000193	0.000197	0.000151	0.000237	0.000241	0.000247						59.599	0.00016	0.000209	0.000235	0.000179	0.000167	0.000206	0.000209	0.000226	0.000223			59.599	0.000193	0.000191	0.000211
53.813	0.000193	0.000197	0.00015	0.000236	0.00024	0.000245						59.649	0.00016	0.000208	0.000236	0.00018	0.000168	0.000207	0.00021	0.000228	0.000224			59.649	0.000194	0.000189	0.00021
53.856	0.000192	0.000196	0.00015	0.000236	0.00024	0.000244						59.7	0.00016	0.000207	0.000237	0.00018	0.000168	0.000208	0.000211	0.00023	0.000224			59.7	0.000196	0.000187	0.000209
53.899	0.000191	0.000195	0.000151	0.000235	0.000239	0.000243						59.751	0.000161	0.000205	0.000238	0.000181	0.000169	0.000209	0.000211	0.000231	0.000224			59.751	0.000196	0.000187	0.000208
53.942	0.000189	0.000194	0.000151	0.000234	0.000238	0.000241						59.801	0.000161	0.000205	0.000238	0.000183	0.000171	0.00021	0.000212	0.000231	0.000223			59.801	0.000196	0.000187	0.000208
53.985	0.000189	0.000194	0.000151	0.000233	0.000237	0.000239						59.852	0.000161	0.000204	0.000238	0.000184	0.000172	0.000209	0.000212	0.000233	0.000224			59.852	0.000196	0.000186	0.000207
54.028	0.000189	0.000193	0.000151	0.000233	0.000235	0.000237						59.902	0.000162	0.000203	0.000238	0.000183	0.000173	0.00021	0.000214	0.000233	0.000226			59.902	0.000196	0.000186	0.000205
54.071	0.000188	0.000192	0.000152	0.000233	0.000233	0.000236						59.953	0.000161	0.000204	0.000237	0.000183	0.000173	0.00021	0.000216	0.000233	0.000226			59.953	0.000197	0.000186	0.000206
54.114	0.000188	0.000191	0.000152	0.000232	0.000231	0.000234						60.003	0.000161	0.000203	0.000238	0.000183	0.000172	0.000209	0.000216	0.000232	0.000227			60.003	0.000198	0.000187	0.000206
54.158	0.000187	0.000191	0.00015	0.000231	0.00023	0.000232						60.054	0.000161	0.000203	0.000239	0.000183	0.000172	0.000208	0.000216	0.000233	0.000227			60.054	0.000198	0.000188	0.000205
54.201	0.000187	0.000191	0.00015	0.00023	0.000229	0.00023						60.105	0.000162	0.000203	0.000239	0.000182	0.000174	0.000206	0.000217	0.000233	0.000227			60.105	0.000198	0.000188	0.000206
54.244	0.000188	0.000191	0.000149	0.00023	0.000228	0.000228						60.155	0.000163	0.000201	0.000239	0.00018	0.000175	0.000207	0.000218	0.000233	0.000228			60.155	0.000198	0.000189	0.000206
54.287	0.000188	0.00019	0.000149	0.000229	0.000227	0.000227						60.206	0.000162	0.000201	0.000237	0.00018	0.000175	0.000209	0.000218	0.000232	0.000227			60.206	0.000198	0.000189	0.000205
54.33	0.000187	0.00019	0.000149	0.000229	0.000226	0.000226						60.256	0.000161	0.000202	0.000237	0.000179	0.000176	0.000209	0.000217	0.000232	0.000228			60.256	0.000197	0.00019	0.000204
54.373	0.000188	0.00019	0.000148	0.000228	0.000225	0.000224						60.307	0.000162	0.000201	0.000238	0.000179	0.000176	0.00021	0.000217	0.000232	0.000229			60.307	0.000197	0.00019	0.000204
54.416	0.000188	0.00019	0.000149	0.000227	0.000224	0.000222						60.357	0.000163	0.000201	0.000235	0.000179	0.000176	0.000211	0.000219	0.000231	0.000229			60.357	0.000198	0.00019	0.000203
54.459	0.000187	0.000189	0.000149	0.000226	0.000222	0.00022						60.408	0.000164	0.000201	0.000235	0.000179	0.000176	0.000211	0.000218	0.00023	0.00023			60.408	0.000198	0.00019	0.000204
54.503	0.000187	0.000189	0.000149	0.000225	0.000221	0.000217						60.459	0.000165	0.000202	0.000235	0.00018	0.000178	0.000211	0.000217	0.00023	0.000231			60.459	0.000198	0.00019	0.000204
54.546	0.000187	0.000189	0.000149	0.000224	0.000219	0.000215						60.509	0.000165	0.000201	0.000236	0.00018	0.000179	0.000211	0.000218	0.000229	0.000231			60.509	0.000199	0.00019	0.000205
54.589	0.000187	0.000189	0.000149	0.000224	0.000218	0.000214						60.56	0.000165	0.0002	0.000236	0.000179	0.00018	0.000211	0.000217	0.00023	0.000232			60.56	0.000199	0.00019	0.000204
54.632	0.000186	0.000188	0.000149	0.000223	0.000217	0.000214						60.61	0.000165	0.0002	0.000238	0.000179	0.000181	0.000211	0.000218	0.00023	0.000231			60.61	0.000199	0.00019	0.000205
54.675	0.000186	0.000188	0.00015	0.000222	0.000216	0.000213						60.661	0.000164	0.000201	0.000239	0.000179	0.000182	0.000211	0.000219	0.00023	0.000231			60.661	0.0002	0.000191	0.000205
54.718	0.000185	0.000189	0.00015	0.000219	0.000215	0.000213						60.711	0.000164	0.000201	0.000239	0.000179	0.000182	0.000211	0.00022	0.00023	0.00023			60.711	0.0002	0.000192	0.000205
54.761	0.000184	0.000189	0.00015	0.000219	0.000215	0.000212						60.762	0.000165	0.000202	0.000241	0.00018	0.000182	0.000211	0.000221	0.000231	0.000231			60.762	0.000201	0.000193	0.000205
54.804	0.000184	0.000188	0.000151	0.000218	0.000215	0.00021						60.813	0.000166	0.000202	0.000241	0.000181	0.000182	0.000212	0.000222	0.00023	0.00023			60.813	0.000201	0.000193	0.000204
54.848	0.000183	0.000187	0.000152	0.000217	0.000214	0.000208						60.863	0.000166	0.000202	0.000242	0.000182	0.000183	0.000212	0.000222	0.000229	0.00023			60.863	0.0002	0.000194	0.000205
54.891	0.000183	0.000187	0.000153	0.000216	0.000214	0.000206						60.914	0.000167	0.000201	0.000242	0.000181	0.000184	0.000214	0.000222	0.000229	0.000229			60.914	0.0002	0.000196	0.000205
54.934	0.000183	0.000186	0.000156	0.000215	0.000214	0.000206						60.964	0.000169	0.000201	0.000242	0.00018	0.000185	0.000215	0.000223	0.00023	0.000228			60.964	0.0002	0.000197	0.000204
54.977	0.000182	0.000185	0.00016	0.000214	0.000214	0.000205						61.015	0.000171	0.000201	0.000243	0.000181	0.000186	0.000216	0.000224	0.000231	0.000229			61.015	0.0002	0.000198	0.000204
55.02	0.00018	0.000184	0.000166	0.000215	0.000213	0.000204						61.065	0.000174	0.000201	0.000242	0.000181	0.000187	0.000216	0.000225	0.000231	0.000229			61.065	0.0002	0.000198	0.000204
55.063	0.000179	0.000183	0.00017	0.000215	0.000212	0.000203						61.116	0.000175	0.000201	0.000242	0.000181	0.000188	0.000216	0.000225	0.00023	0.000229			61.116	0.0002	0.000199	0.000202
55.106	0.000177	0.000182	0.000172	0.000214	0.000211	0.000203						61.167	0.000175	0.000202	0.000242	0.000182	0.000189	0.000217	0.000225	0.000231	0.00023			61.167	0.000199	0.000199	0.000202
55.15	0.000177	0.000181	0.000169	0.000214	0.000211	0.000202						61.217	0.000176	0.000202	0.000244	0.000183	0.000191	0.000217	0.000225	0.000231	0.00023			61.217	0.000198	0.000199	0.000201
55.193	0.000177	0.00018	0.000162	0.000214	0.000211	0.0002						61.268	0.000176	0.000201	0.000245	0.000182	0.000192	0.000218	0.000225	0.000232	0.000231			61.268	0.000198	0.0002	0.000201
55.236	0.000176	0.00018	0.000153	0.000213	0.000211	0.000199						61.318	0.000177	0.000199	0.000243	0.000182	0.000193	0.000217	0.000226	0.000233	0.000232			61.318	0.000198	0.0002	0.0002
55.279	0.000176	0.000179	0.000156	0.000213	0.00021	0.000199						61.369	0.000179	0.000199	0.000241	0.000182	0.000193	0.000216	0.000227	0.000234	0.000233			61.369	0.000198	0.0002	0.000201
55.322	0.000175	0.000178	0.000167	0.000212	0.000211	0.000199						61.419	0.00018	0.000199	0.00024	0.000183	0.000194	0.000217	0.000227	0.000235	0.000233			61.419	0.000199	0.000199	0.000203
55.365	0.000176	0.000176	0.000177	0.00021	0.000211	0.000198						61.47	0.000181	0.000201	0.000239	0.000183	0.000194	0.000217	0.000228	0.000238	0.000232			61.47	0.0002	0.0002	0.000204
55.408	0.000174	0.000176	0.000187	0.000209	0.000211	0.000197						61.521	0.000182	0.000201	0.000237	0.000183	0.000194	0.000217	0.000228	0.000239	0.000232			61.521	0.000201	0.000201	0.000204
55.451	0.000173	0.000176	0.000192	0.000208	0.00021	0.000198						61.571	0.000182	0.000201	0.000236	0.000184	0.000194	0.000218	0.000228	0.00024	0.000232			61.571	0.000202	0.000201	0.000204
55.495	0.000172	0.000175	0.000189	0.000208	0.000209	0.000197						61.622	0.000182	0.000202	0.000235	0.000183	0.000196	0.000218	0.000229	0.00024	0.000232			61.622	0.000202	0.000202	0.000203
55.538	0.000172	0.000175	0.000184	0.000206	0.000208	0.000196						61.672	0.000183	0.000202	0.000234	0.000182	0.000199	0.000218	0.000229	0.000239	0.000232			61.672	0.000203	0.000202	0.000203
55.581	0.000172	0.000175	0.000179	0.000204	0.000207	0.000196						61.723	0.000183	0.0002	0.000234	0.000182	0.000205	0.000217	0.000229	0.00024	0.000232			61.723	0.000203	0.000202	0.000204
55.624	0.000172	0.000175	0.000175	0.000203	0.000206	0.000196						61.773	0.000184	0.000201	0.000234	0.000184	0.000208	0.000217	0.00023	0.00024	0.000233			61.773	0.000202	0.000203	0.000203
55.667	0.000172	0.000175	0.000172	0.000201	0.000205	0.000196						61.824	0.000186	0.000202	0.000233	0.000185	0.000209	0.000218	0.00023	0.00024	0.000234			61.824	0.000202	0.000204	0.000203
55.71	0.000172	0.000176	0.00017	0.0002	0.000205	0.000194						61.875	0.000188	0.000203	0.000234	0.000185	0.000203	0.000219	0.000231	0.00024	0.000236			61.875	0.000202	0.000204	0.000202
55.753	0.000172	0.000176	0.000169	0.000199	0.000203	0.000193						61.925	0.00019	0.000205	0.000235	0.000185	0.000189	0.000218	0.000231	0.00024	0.000236			61.925	0.000201	0.000205	0.000202
55.796	0.000171	0.000176	0.000168	0.000199	0.000201	0.000193						61.976	0.000191	0.000205	0.000236	0.000185	0.000189	0.000218	0.00023	0.00024	0.000236			61.976	0.000201	0.000206	0.000202
55.84	0.00017	0.000175	0.000167	0.000198	0.000199	0.000193						62.026	0.000193	0.000205	0.000235	0.000186	0.000206	0.000218	0.00023	0.000239	0.000236			62.026	0.000202	0.000206	0.000204
55.883	0.000169	0.000175	0.000166	0.000197	0.000198	0.000192						62.077	0.000195	0.000205	0.000236	0.000186	0.000212	0.000218	0.00023	0.000238	0.000237			62.077	0.000203	0.000206	0.000205
55.926	0.000169	0.000174	0.000164	0.000197	0.000198	0.000191						62.127	0.000197	0.000205	0.000236	0.000187	0.000211	0.000218	0.00023	0.000238	0.000238			62.127	0.000205	0.000206	0.000207
55.969	0.000168	0.000174	0.000163	0.000196	0.000197	0.000191						62.178	0.000197	0.000204	0.000235	0.000187	0.000205	0.000217	0.000229	0.000238	0.000238			62.178	0.000205	0.000206	0.000207
56.012	0.000167	0.000174	0.000162	0.000195	0.000196	0.000191						62.229	0.000197	0.000203	0.000234	0.000187	0.000199	0.000216	0.00023	0.000237	0.00024			62.229	0.000205	0.000205	0.000205
56.055	0.000166	0.000173	0.00016	0.000195	0.000196	0.00019						62.279	0.000199	0.000203	0.000235	0.000187	0.000196	0.000216	0.00023	0.000238	0.000241			62.279	0.000205	0.000205	0.000206
56.098	0.000165	0.000173	0.00016	0.000195	0.000195	0.000189						62.33	0.000201	0.000204	0.000234	0.000187	0.000196	0.000215	0.000231	0.000239	0.000243			62.33	0.000205	0.000204	0.000205
56.141	0.000164	0.000172	0.000159	0.000195	0.000194	0.000189						62.38	0.000202	0.000204	0.000233	0.000187	0.000198	0.000216	0.000232	0.000239	0.000243			62.38	0.000206	0.000203	0.000207
56.185	0.000164	0.000172	0.000158	0.000194	0.000193	0.000189						62.431	0.000203	0.000203	0.000232	0.000187	0.000199	0.000217	0.000233	0.000238	0.000242			62.431	0.000206	0.000202	0.000209
56.228	0.000164	0.000173	0.000159	0.000193	0.000193	0.000189						62.481	0.000204	0.000204	0.000232	0.000187	0.000199	0.000216	0.000232	0.000238	0.000241			62.481	0.000205	0.000204	0.000211
56.271	0.000164	0.000173	0.000158	0.000192	0.000192	0.000188						62.532	0.000204	0.000205	0.00023	0.000186	0.0002	0.000217	0.000233	0.000238	0.000242			62.532	0.000204	0.000204	0.000211
56.314	0.000163	0.000173	0.000158	0.000191	0.000191	0.000188						62.583	0.000204	0.000205	0.00023	0.000185	0.000201	0.000216	0.000233	0.000239	0.000243			62.583	0.000204	0.000203	0.000212
56.357	0.000162	0.000173	0.00016	0.000191	0.00019	0.000187						62.633	0.000204	0.000206	0.000229	0.000185	0.000201	0.000216	0.000233	0.00024	0.000243			62.633	0.000204	0.000203	0.000212
56.4	0.000162	0.000172	0.000159	0.000191	0.000189	0.000187						62.684	0.000205	0.000207	0.000227	0.000185	0.000202	0.000216	0.000233	0.00024	0.000243			62.684	0.000204	0.000203	0.000211
56.443	0.000162	0.000171	0.000159	0.000191	0.000189	0.000186						62.734	0.000206	0.000209	0.000223	0.000185	0.000202	0.000215	0.000233	0.000241	0.000242			62.734	0.000203	0.000202	0.000211
56.486	0.000162	0.000172	0.000159	0.00019	0.000189	0.000185						62.785	0.000207	0.000209	0.00022	0.000187	0.000201	0.000214	0.000233	0.00024	0.000243			62.785	0.000203	0.000202	0.000211
56.53	0.000162	0.000173	0.000159	0.000189	0.000188	0.000185						62.835	0.000207	0.00021	0.000219	0.000188	0.000201	0.000212	0.000234	0.00024	0.000244			62.835	0.000202	0.000202	0.000211
56.573	0.000161	0.000172	0.000158	0.000187	0.000187	0.000186						62.886	0.000206	0.000213	0.000218	0.000188	0.0002	0.000211	0.000235	0.000241	0.000244			62.886	0.000202	0.000203	0.00021
56.616	0.000161	0.00017	0.000157	0.000186	0.000187	0.000186						62.937	0.000205	0.000216	0.00022	0.000188	0.000199	0.000212	0.000235	0.000242	0.000244			62.937	0.000203	0.000203	0.000209
56.659	0.00016	0.00017	0.000157	0.000186	0.000186	0.000186						62.987	0.000205	0.000216	0.00022	0.000188	0.000198	0.000214	0.000235	0.000241	0.000243			62.987	0.000205	0.000202	0.000207
56.702	0.00016	0.00017	0.000158	0.000186	0.000186	0.000186						63.038	0.000206	0.000215	0.000219	0.000188	0.000199	0.000214	0.000235	0.000241	0.000243			63.038	0.000206	0.000201	0.000207
56.745	0.000159	0.00017	0.000158	0.000186	0.000186	0.000184						63.088	0.000207	0.000216	0.000219	0.000187	0.0002	0.000215	0.000234	0.000241	0.000244			63.088	0.000207	0.000201	0.000209
56.788	0.000159	0.000169	0.000157	0.000185	0.000186	0.000184						63.139	0.000206	0.000217	0.000218	0.000188	0.0002	0.000215	0.000233	0.000241	0.000244			63.139	0.000207	0.0002	0.000211
56.832	0.000158	0.000169	0.000156	0.000185	0.000184	0.000184						63.189	0.000205	0.000218	0.000216	0.000188	0.0002	0.000214	0.000233	0.000242	0.000242			63.189	0.000208	0.0002	0.000211
56.875	0.000158	0.000169	0.000156	0.000185	0.000183	0.000183						63.24	0.000204	0.000219	0.000215	0.000189	0.000201	0.000212	0.000233	0.000242	0.000242			63.24	0.000209	0.0002	0.000211
56.918	0.000159	0.00017	0.000155	0.000185	0.000183	0.000182						63.291	0.000204	0.00022	0.000216	0.00019	0.0002	0.000211	0.000233	0.000241	0.000243			63.291	0.000209	0.000199	0.000213
56.961	0.00016	0.00017	0.000154	0.000184	0.000183	0.000182						63.341	0.000204	0.00022	0.000216	0.000191	0.000199	0.000211	0.000235	0.000241	0.000244			63.341	0.000209	0.000197	0.000214
57.004	0.000159	0.000171	0.000154	0.000184	0.000183	0.000181						63.392	0.000203	0.00022	0.000217	0.00019	0.0002	0.000211	0.000236	0.000242	0.000246			63.392	0.000207	0.000195	0.000213
57.047	0.000158	0.000171	0.000153	0.000183	0.000183	0.000182						63.442	0.000203	0.000219	0.000218	0.00019	0.000201	0.000211	0.000236	0.000243	0.000248			63.442	0.000206	0.000195	0.000213
57.09	0.000157	0.00017	0.000153	0.000184	0.000184	0.000181						63.493	0.000204	0.000221	0.000219	0.000191	0.000201	0.000211	0.000235	0.000243	0.000247			63.493	0.000207	0.000195	0.000213
57.133	0.000158	0.00017	0.000154	0.000183	0.000183	0.000182						63.543	0.000204	0.000223	0.00022	0.000191	0.0002	0.000212	0.000236	0.000244	0.000245			63.543	0.000208	0.000195	0.000213
57.177	0.000157	0.00017	0.000155	0.000183	0.000184	0.000181						63.594	0.000203	0.000223	0.000222	0.000191	0.000201	0.000212	0.000237	0.000245	0.000244			63.594	0.000207	0.000193	0.000213
57.22	0.000156	0.00017	0.000156	0.000183	0.000184	0.000181						63.645	0.000203	0.000224	0.000224	0.000191	0.000201	0.000211	0.000238	0.000246	0.000245			63.645	0.000207	0.000192	0.000213
57.263	0.000156	0.000169	0.000156	0.000183	0.000184	0.00018						63.695	0.000203	0.000224	0.000225	0.000191	0.000202	0.000211	0.000239	0.000247	0.000246			63.695	0.000207	0.000193	0.000212
57.306	0.000155	0.000169	0.000156	0.000182	0.000184	0.000181						63.746	0.000202	0.000223	0.000225	0.000191	0.000203	0.000212	0.000239	0.000247	0.000247			63.746	0.000206	0.000194	0.00021
57.349	0.000155	0.000169	0.000157	0.000181	0.000183	0.000183						63.796	0.000201	0.000224	0.000224	0.000191	0.000204	0.000213	0.000239	0.000246	0.000248			63.796	0.000205	0.000193	0.000208
57.392	0.000155	0.000169	0.000158	0.000181	0.000184	0.000183						63.847	0.000201	0.000225	0.000224	0.000191	0.000204	0.000214	0.000238	0.000247	0.000249			63.847	0.000205	0.000193	0.000206
57.435	0.000154	0.000168	0.000157	0.00018	0.000184	0.000183						63.898	0.0002	0.000225	0.000223	0.000191	0.000204	0.000214	0.000238	0.000247	0.000248			63.898	0.000206	0.000193	0.000205
57.478	0.000154	0.000167	0.000156	0.000179	0.000184	0.000182						63.948	0.0002	0.000225	0.000223	0.000192	0.000206	0.000215	0.000238	0.000246	0.000247			63.948	0.000207	0.000194	0.000205
57.522	0.000154	0.000167	0.000157	0.000178	0.000184	0.000181						63.999	0.0002	0.000226	0.000224	0.000193	0.000207	0.000216	0.000239	0.000245	0.000248			63.999	0.000206	0.000194	0.000204
57.565	0.000154	0.000167	0.000158	0.000178	0.000185	0.000181						64.049	0.000199	0.000228	0.000223	0.000194	0.000209	0.000214	0.000239	0.000244	0.000248			64.049	0.000205	0.000194	0.000205
57.608	0.000153	0.000167	0.000158	0.000178	0.000184	0.00018						64.1	0.000198	0.00023	0.000223	0.000194	0.000209	0.000213	0.000239	0.000243	0.000249			64.1	0.000205	0.000195	0.000206
57.651	0.000152	0.000167	0.000158	0.000177	0.000183	0.00018						64.15	0.000198	0.00023	0.000224	0.000195	0.000209	0.000213	0.000239	0.000243	0.000251			64.15	0.000206	0.000195	0.000206
57.694	0.000152	0.000167	0.000159	0.000177	0.000182	0.000179						64.201	0.000199	0.00023	0.000225	0.000196	0.000209	0.000212	0.000238	0.000242	0.000253			64.201	0.000205	0.000194	0.000206
57.737	0.000152	0.000167	0.00016	0.000177	0.000182	0.00018						64.252	0.000198	0.00023	0.000226	0.000195	0.00021	0.000212	0.000238	0.000242	0.000253			64.252	0.000205	0.000193	0.000208
57.78	0.000152	0.000168	0.000161	0.000177	0.000182	0.00018						64.302	0.000197	0.000229	0.000228	0.000194	0.000209	0.000213	0.000239	0.000241	0.000254			64.302	0.000205	0.000194	0.000207
57.823	0.000152	0.000168	0.000161	0.000177	0.000181	0.000181						64.353	0.000196	0.000229	0.000228	0.000193	0.000208	0.000212	0.00024	0.000241	0.000255			64.353	0.000206	0.000196	0.000207
57.867	0.000152	0.000168	0.00016	0.000177	0.00018	0.000181						64.403	0.000195	0.000231	0.000228	0.000193	0.000209	0.000212	0.00024	0.00024	0.000255			64.403	0.000206	0.000196	0.000207
57.91	0.000153	0.000167	0.00016	0.000176	0.00018	0.000181						64.454	0.000194	0.000233	0.000229	0.000193	0.00021	0.000211	0.00024	0.000241	0.000256			64.454	0.000205	0.000197	0.000207
57.953	0.000152	0.000167	0.00016	0.000176	0.000179	0.000182						64.504	0.000193	0.000235	0.000231	0.000193	0.00021	0.00021	0.000239	0.000241	0.000256			64.504	0.000207	0.000198	0.000207
57.996	0.000152	0.000167	0.000159	0.000176	0.000179	0.000181						64.555	0.000194	0.000235	0.000232	0.000193	0.00021	0.000208	0.000239	0.00024	0.000257			64.555	0.000208	0.000198	0.000208
58.039	0.000151	0.000166	0.00016	0.000175	0.000179	0.000181						64.606	0.000194	0.000235	0.000233	0.000194	0.00021	0.000207	0.000239	0.00024	0.000258			64.606	0.000207	0.000199	0.000208
58.082	0.00015	0.000165	0.000161	0.000175	0.000179	0.00018						64.656	0.000192	0.000235	0.000234	0.000194	0.000211	0.000209	0.000239	0.000241	0.000259			64.656	0.000207	0.000199	0.000208
58.125	0.00015	0.000165	0.00016	0.000176	0.000179	0.000179						64.707	0.000192	0.000236	0.000236	0.000193	0.000212	0.00021	0.000239	0.000242	0.000259			64.707	0.000207	0.000199	0.000207
58.168	0.00015	0.000165	0.00016	0.000176	0.000179	0.000179						64.757	0.000191	0.000235	0.000236	0.000193	0.000212	0.000209	0.000238	0.000241	0.00026			64.757	0.000207	0.000199	0.000206
58.212	0.00015	0.000165	0.000161	0.000176	0.00018	0.000178						64.808	0.00019	0.000235	0.00024	0.000194	0.000212	0.000208	0.000237	0.00024	0.000261			64.808	0.000206	0.000199	0.000207
58.255	0.000151	0.000164	0.000162	0.000174	0.000181	0.000178						64.858	0.000188	0.000236	0.000243	0.000193	0.000213	0.000207	0.000237	0.000241	0.000261			64.858	0.000206	0.0002	0.000207
58.298	0.00015	0.000164	0.000161	0.000174	0.000181	0.000178						64.909	0.000187	0.000236	0.000245	0.000193	0.000213	0.000208	0.000238	0.000242	0.000262			64.909	0.000206	0.000201	0.000208
58.341	0.00015	0.000165	0.000161	0.000173	0.000181	0.000178						64.96	0.000187	0.000236	0.000246	0.000193	0.000213	0.000207	0.000238	0.000241	0.000264			64.96	0.000208	0.000203	0.000209
58.384	0.00015	0.000166	0.000161	0.000172	0.00018	0.000178						65.01	0.000186	0.000237	0.000248	0.000193	0.000211	0.000206	0.000237	0.000239	0.000265			65.01	0.000207	0.000203	0.000209
58.427	0.000151	0.000166	0.000162	0.000172	0.000177	0.000177						65.061	0.000185	0.000236	0.00025	0.000192	0.000209	0.000207	0.000238	0.000239	0.000266			65.061	0.000207	0.000201	0.000209
58.47	0.000151	0.000164	0.000162	0.000172	0.000176	0.000177						65.111	0.000185	0.000236	0.000249	0.000192	0.00021	0.000207	0.000238	0.00024	0.000267			65.111	0.000207	0.0002	0.000209
58.514	0.000152	0.000164	0.000162	0.000171	0.000177	0.000176						65.162	0.000184	0.000237	0.000248	0.000193	0.00021	0.000205	0.000238	0.000241	0.000265			65.162	0.000207	0.000199	0.00021
58.557	0.000152	0.000164	0.000162	0.000171	0.000177	0.000176						65.212	0.000185	0.000236	0.000247	0.000194	0.000211	0.000204	0.000239	0.000241	0.000263			65.212	0.000207	0.000197	0.000212
58.6	0.000152	0.000164	0.000162	0.000171	0.000176	0.000176						65.263	0.000184	0.000237	0.000248	0.000194	0.000212	0.000203	0.000239	0.000241	0.000263			65.263	0.000206	0.000198	0.000213
58.643	0.000152	0.000165	0.000163	0.000172	0.000176	0.000176						65.314	0.000184	0.000238	0.000249	0.000194	0.000213	0.000203	0.000239	0.000241	0.000264			65.314	0.000206	0.000199	0.000212
58.686	0.000152	0.000165	0.000163	0.000172	0.000176	0.000176						65.364	0.000184	0.00024	0.000249	0.000194	0.000214	0.000204	0.000239	0.000241	0.000266			65.364	0.000206	0.000199	0.000214
58.729	0.000153	0.000165	0.000164	0.000172	0.000175	0.000177						65.415	0.000183	0.000241	0.00025	0.000194	0.000214	0.000205	0.000239	0.000241	0.000266			65.415	0.000207	0.000198	0.000214
58.772	0.000153	0.000165	0.000164	0.000172	0.000174	0.000178						65.465	0.000183	0.000242	0.00025	0.000193	0.000214	0.000205	0.000239	0.000241	0.000265			65.465	0.000206	0.000198	0.000215
58.815	0.000153	0.000164	0.000163	0.000171	0.000174	0.000177						65.516	0.000183	0.000241	0.000252	0.000193	0.000214	0.000206	0.000238	0.000241	0.000265			65.516	0.000206	0.000199	0.000216
58.859	0.000153	0.000164	0.000165	0.000171	0.000174	0.000176						65.566	0.000183	0.00024	0.000254	0.000192	0.000215	0.000206	0.000238	0.000241	0.000265			65.566	0.000209	0.000198	0.000217
58.902	0.000153	0.000164	0.000166	0.00017	0.000173	0.000177						65.617	0.000183	0.00024	0.000256	0.000192	0.000218	0.000205	0.000237	0.000242	0.000266			65.617	0.000209	0.000197	0.000217
58.945	0.000154	0.000163	0.000166	0.000171	0.000173	0.000178						65.668	0.000183	0.000241	0.000254	0.000193	0.00022	0.000205	0.000237	0.000242	0.000266			65.668	0.000209	0.000197	0.000217
58.988	0.000154	0.000163	0.000166	0.00017	0.000172	0.000177						65.718	0.000183	0.000239	0.000255	0.000194	0.00022	0.000206	0.000237	0.000242	0.000266			65.718	0.000212	0.000196	0.000218
59.031	0.000155	0.000164	0.000166	0.00017	0.000172	0.000177						65.769	0.000183	0.000237	0.000256	0.000195	0.00022	0.000208	0.000236	0.000241	0.000265			65.769	0.000213	0.000197	0.000219
59.074	0.000155	0.000163	0.000167	0.00017	0.000171	0.000178						65.819	0.000184	0.000238	0.000256	0.000195	0.00022	0.00021	0.000236	0.00024	0.000264			65.819	0.000214	0.000196	0.000219
59.117	0.000155	0.000163	0.000166	0.00017	0.000171	0.000178						65.87	0.000184	0.000238	0.000257	0.000196	0.000221	0.00021	0.000236	0.000242	0.000266			65.87	0.000213	0.000195	0.000218
59.16	0.000155	0.000163	0.000166	0.00017	0.000171	0.000179						65.92	0.000185	0.000238	0.000257	0.000196	0.000221	0.00021	0.000235	0.000241	0.000267			65.92	0.000213	0.000196	0.000218
59.204	0.000155	0.000163	0.000166	0.000169	0.00017	0.000179						65.971	0.000185	0.00024	0.000256	0.000197	0.00022	0.00021	0.000235	0.000241	0.000267			65.971	0.000212	0.000197	0.000217
59.247	0.000155	0.000162	0.000166	0.000169	0.00017	0.000179						66.022	0.000185	0.000239	0.000256	0.000197	0.000219	0.000209	0.000235	0.00024	0.000267			66.022	0.000211	0.000198	0.000218
59.29	0.000156	0.000163	0.000167	0.000169	0.00017	0.000179						66.072	0.000185	0.000238	0.000256	0.000196	0.000218	0.000208	0.000235	0.00024	0.000267			66.072	0.000212	0.000198	0.000218
59.333	0.000155	0.000164	0.000168	0.000168	0.000169	0.000179						66.123	0.000186	0.000238	0.000257	0.000198	0.000219	0.000209	0.000234	0.000239	0.000269			66.123	0.000212	0.000199	0.000218
59.376	0.000155	0.000164	0.000167	0.000167	0.000171	0.000179						66.173	0.000186	0.000238	0.000257	0.000198	0.000219	0.000212	0.000233	0.000238	0.00027			66.173	0.000212	0.0002	0.000219
59.419	0.000155	0.000165	0.000167	0.000166	0.000171	0.000179						66.224	0.000187	0.000238	0.000257	0.000198	0.000219	0.000215	0.000233	0.000237	0.000272			66.224	0.000213	0.000201	0.000219
59.462	0.000155	0.000165	0.000168	0.000166	0.000172	0.000179						66.274	0.000187	0.000239	0.000261	0.000198	0.000219	0.000215	0.000231	0.000236	0.000273			66.274	0.000213	0.000201	0.000218
59.505	0.000154	0.000165	0.000168	0.000167	0.000172	0.000179						66.325	0.000186	0.00024	0.000261	0.000198	0.00022	0.000216	0.00023	0.000235	0.000273			66.325	0.000213	0.000201	0.000218
59.549	0.000155	0.000165	0.000168	0.000167	0.000172	0.000179						66.376	0.000186	0.00024	0.000259	0.000198	0.000221	0.000217	0.00023	0.000234	0.000275			66.376	0.000214	0.000201	0.000219
59.592	0.000156	0.000165	0.000169	0.000167	0.000172	0.000179						66.426	0.000187	0.000239	0.000258	0.000199	0.000222	0.000217	0.00023	0.000233	0.000275			66.426	0.000215	0.000201	0.000219
59.635	0.000155	0.000164	0.00017	0.000168	0.000171	0.00018						66.477	0.000188	0.000241	0.00026	0.0002	0.000222	0.000217	0.00023	0.000232	0.000274			66.477	0.000216	0.000202	0.000218
59.678	0.000155	0.000166	0.00017	0.000168	0.000171	0.00018						66.527	0.000188	0.000241	0.000262	0.000199	0.000223	0.000216	0.000231	0.000232	0.000275			66.527	0.000214	0.000204	0.000219
59.721	0.000155	0.000166	0.00017	0.000169	0.000171	0.00018						66.578	0.000188	0.000241	0.000263	0.000198	0.000224	0.000218	0.000229	0.000231	0.000276			66.578	0.000214	0.000206	0.000219
59.764	0.000156	0.000165	0.000171	0.000169	0.000172	0.00018						66.628	0.000189	0.000243	0.000264	0.000197	0.000223	0.000218	0.00023	0.000231	0.000276			66.628	0.000213	0.000207	0.000219
59.807	0.000156	0.000165	0.000171	0.000169	0.000172	0.00018						66.679	0.000188	0.000244	0.000264	0.000197	0.000223	0.00022	0.000231	0.000232	0.000276			66.679	0.000214	0.00021	0.000218
59.85	0.000157	0.000164	0.000172	0.00017	0.000173	0.00018						66.73	0.000189	0.000246	0.000266	0.000198	0.000225	0.00022	0.000231	0.000231	0.000276			66.73	0.000214	0.000212	0.000218
59.894	0.000157	0.000165	0.000172	0.000169	0.000174	0.00018						66.78	0.000189	0.000245	0.000269	0.000197	0.000226	0.000223	0.000232	0.000231	0.000277			66.78	0.000214	0.000214	0.000219
59.937	0.000157	0.000164	0.000172	0.000169	0.000175	0.00018						66.831	0.000189	0.000243	0.000271	0.000198	0.000226	0.000224	0.000232	0.000231	0.000277			66.831	0.000215	0.000215	0.00022
59.98	0.000158	0.000165	0.000173	0.00017	0.000174	0.000179						66.881	0.000189	0.000243	0.000272	0.0002	0.000227	0.000225	0.000231	0.00023	0.000276			66.881	0.000214	0.000216	0.00022
60.023	0.000159	0.000165	0.000173	0.000168	0.000173	0.000179						66.932	0.000189	0.000241	0.000274	0.0002	0.000228	0.000227	0.000229	0.000231	0.000275			66.932	0.000213	0.000219	0.00022
60.066	0.00016	0.000164	0.000175	0.000167	0.000173	0.000179						66.982	0.00019	0.000241	0.000275	0.000201	0.000229	0.000229	0.000228	0.000232	0.000274			66.982	0.000212	0.000222	0.000219
60.109	0.000161	0.000163	0.000175	0.000167	0.000173	0.000179						67.033	0.000192	0.000241	0.000276	0.000202	0.000229	0.000229	0.000228	0.000231	0.000273			67.033	0.000212	0.000225	0.00022
60.152	0.000161	0.000163	0.000174	0.000167	0.000174	0.000178						67.084	0.000193	0.00024	0.000276	0.000203	0.000229	0.00023	0.000227	0.000231	0.000272			67.084	0.000212	0.000227	0.00022
60.196	0.000161	0.000162	0.000174	0.000167	0.000174	0.000178						67.134	0.000193	0.000241	0.000276	0.000203	0.00023	0.00023	0.000227	0.000231	0.000272			67.134	0.000213	0.000228	0.000219
60.239	0.000163	0.000162	0.000173	0.000167	0.000173	0.000178						67.185	0.000192	0.000242	0.000277	0.000204	0.000231	0.000231	0.000227	0.00023	0.000271			67.185	0.000213	0.000228	0.000218
60.282	0.000164	0.000162	0.000174	0.000167	0.000173	0.000178						67.235	0.000191	0.000241	0.000277	0.000204	0.000232	0.000234	0.000227	0.000229	0.00027			67.235	0.000212	0.000228	0.000217
60.325	0.000163	0.000162	0.000173	0.000167	0.000174	0.000179						67.286	0.000191	0.00024	0.00028	0.000204	0.000233	0.000235	0.000226	0.000229	0.000271			67.286	0.000212	0.000227	0.000217
60.368	0.000163	0.000162	0.000172	0.000166	0.000173	0.000179						67.336	0.000192	0.000239	0.00028	0.000205	0.000234	0.000234	0.000225	0.000229	0.000273			67.336	0.000212	0.000228	0.000216
60.411	0.000163	0.000161	0.000173	0.000166	0.000173	0.000179						67.387	0.000192	0.000237	0.000278	0.000206	0.000235	0.000234	0.000225	0.000229	0.000274			67.387	0.000213	0.00023	0.000216
60.454	0.000164	0.000161	0.000174	0.000166	0.000173	0.000178						67.438	0.000193	0.000236	0.000277	0.000208	0.000235	0.000234	0.000225	0.00023	0.000273			67.438	0.000213	0.000231	0.000217
60.497	0.000165	0.000161	0.000175	0.000167	0.000174	0.000176						67.488	0.000193	0.000236	0.000276	0.000209	0.000235	0.000234	0.000226	0.000231	0.000272			67.488	0.000214	0.000232	0.000217
60.541	0.000166	0.00016	0.000175	0.000167	0.000174	0.000176						67.539	0.000193	0.000235	0.000274	0.000211	0.000236	0.000236	0.000226	0.000231	0.000271			67.539	0.000215	0.000233	0.000216
60.584	0.000166	0.00016	0.000176	0.000168	0.000175	0.000177						67.589	0.000194	0.000235	0.000274	0.000212	0.000235	0.000238	0.000225	0.000231	0.00027			67.589	0.000215	0.000234	0.000216
60.627	0.000166	0.00016	0.000176	0.000168	0.000173	0.000178						67.64	0.000194	0.000236	0.000275	0.000212	0.000236	0.00024	0.000225	0.000231	0.00027			67.64	0.000215	0.000233	0.000215
60.67	0.000167	0.000161	0.000176	0.000167	0.000173	0.000178						67.69	0.000194	0.000236	0.000276	0.000211	0.000236	0.00024	0.000225	0.00023	0.00027			67.69	0.000215	0.000234	0.000215
60.713	0.000168	0.000162	0.000175	0.000169	0.000173	0.000177						67.741	0.000194	0.000236	0.000279	0.00021	0.000235	0.000241	0.000226	0.000231	0.00027			67.741	0.000215	0.000234	0.000215
60.756	0.000168	0.000162	0.000174	0.000169	0.000173	0.000177						67.792	0.000194	0.000236	0.000281	0.000211	0.000235	0.000241	0.000226	0.000231	0.000269			67.792	0.000214	0.000236	0.000215
60.799	0.000167	0.000161	0.000175	0.00017	0.000174	0.000177						67.842	0.000195	0.000236	0.000281	0.000211	0.000236	0.000241	0.000225	0.000231	0.00027			67.842	0.000213	0.000237	0.000214
60.842	0.000168	0.000162	0.000175	0.00017	0.000174	0.000177						67.893	0.000196	0.000237	0.000281	0.000213	0.000237	0.000242	0.000225	0.000231	0.000271			67.893	0.000213	0.000238	0.000213
60.886	0.000169	0.000162	0.000175	0.00017	0.000174	0.000177						67.943	0.000196	0.000239	0.00028	0.000213	0.000236	0.000243	0.000225	0.000229	0.000272			67.943	0.000213	0.000238	0.000213
60.929	0.000169	0.000161	0.000174	0.000169	0.000174	0.000176						67.994	0.000196	0.000238	0.000281	0.000213	0.000235	0.000244	0.000224	0.000228	0.000271			67.994	0.000213	0.000239	0.000215
60.972	0.000169	0.000162	0.000175	0.000169	0.000174	0.000176						68.045	0.000197	0.000239	0.000281	0.000214	0.000235	0.000244	0.000223	0.000228	0.000269			68.045	0.000214	0.00024	0.000216
61.015	0.000169	0.000162	0.000175	0.000171	0.000173	0.000176						68.095	0.000197	0.000238	0.00028	0.000214	0.000234	0.000244	0.000222	0.000228	0.000268			68.095	0.000215	0.000241	0.000215
61.058	0.000168	0.000162	0.000175	0.000171	0.000173	0.000176						68.146	0.000196	0.000239	0.000279	0.000215	0.000233	0.000243	0.00022	0.000229	0.000269			68.146	0.000215	0.000242	0.000216
61.101	0.000167	0.000162	0.000174	0.000171	0.000174	0.000176						68.196	0.000195	0.000238	0.000279	0.000215	0.000232	0.000244	0.000221	0.000228	0.000269			68.196	0.000214	0.000242	0.000217
61.144	0.000168	0.000162	0.000173	0.000172	0.000176	0.000176						68.247	0.000195	0.000238	0.00028	0.000216	0.00023	0.000245	0.000221	0.000227	0.000272			68.247	0.000213	0.000243	0.000216
61.187	0.000169	0.000163	0.000172	0.000173	0.000177	0.000176						68.297	0.000195	0.00024	0.00028	0.000215	0.000231	0.000246	0.000221	0.000228	0.000271			68.297	0.000213	0.000243	0.000217
61.231	0.000168	0.000164	0.000172	0.000173	0.000177	0.000176						68.348	0.000195	0.000241	0.000281	0.000216	0.000233	0.000248	0.000222	0.000228	0.000272			68.348	0.000212	0.000243	0.000217
61.274	0.000169	0.000166	0.000172	0.000173	0.000177	0.000176						68.399	0.000195	0.000242	0.000281	0.000215	0.000233	0.000247	0.000223	0.000228	0.000271			68.399	0.000212	0.000243	0.000218
61.317	0.000169	0.000166	0.000172	0.000173	0.000177	0.000176						68.449	0.000196	0.000241	0.00028	0.000214	0.000235	0.000247	0.000223	0.000228	0.000268			68.449	0.000212	0.000243	0.000218
61.36	0.000171	0.000165	0.000172	0.000173	0.000178	0.000175						68.5	0.000195	0.00024	0.00028	0.000215	0.000234	0.000249	0.000223	0.000227	0.000266			68.5	0.000213	0.000243	0.000218
61.403	0.000171	0.000165	0.000172	0.000174	0.000179	0.000176						68.55	0.000195	0.000239	0.000277	0.000214	0.000233	0.00025	0.000224	0.000228	0.000265			68.55	0.000213	0.000243	0.000218
61.446	0.00017	0.000165	0.000172	0.000175	0.000179	0.000176						68.601	0.000196	0.000239	0.000278	0.000214	0.000234	0.000251	0.000226	0.000227	0.000266			68.601	0.000211	0.000244	0.000219
61.489	0.000169	0.000165	0.000171	0.000175	0.00018	0.000177						68.651	0.000195	0.000239	0.000276	0.000214	0.000234	0.000251	0.000227	0.000227	0.000266			68.651	0.000212	0.000244	0.000219
61.532	0.000169	0.000165	0.00017	0.000175	0.000179	0.000177						68.702	0.000195	0.00024	0.000274	0.000215	0.000234	0.00025	0.000226	0.000228	0.000266			68.702	0.000211	0.000243	0.000219
61.576	0.000169	0.000166	0.000171	0.000175	0.000178	0.000177						68.753	0.000196	0.000241	0.000269	0.000216	0.000233	0.000249	0.000226	0.000229	0.000264			68.753	0.00021	0.000243	0.000219
61.619	0.00017	0.000167	0.000171	0.000175	0.000178	0.000177						68.803	0.000196	0.000241	0.000265	0.000215	0.000232	0.00025	0.000224	0.000229	0.000264			68.803	0.00021	0.000243	0.00022
61.662	0.00017	0.000168	0.000172	0.000175	0.000177	0.000177						68.854	0.000195	0.000241	0.000264	0.000216	0.000233	0.000249	0.000223	0.00023	0.000263			68.854	0.000211	0.000243	0.00022
61.705	0.00017	0.000169	0.000173	0.000176	0.000177	0.000178						68.904	0.000194	0.000242	0.000263	0.000217	0.000232	0.00025	0.000226	0.00023	0.000262			68.904	0.000211	0.000245	0.000219
61.748	0.00017	0.00017	0.000176	0.000176	0.000177	0.000178						68.955	0.000195	0.000243	0.000262	0.000218	0.000231	0.000252	0.000226	0.00023	0.000261			68.955	0.000213	0.000243	0.000219
61.791	0.00017	0.000171	0.000179	0.000176	0.000176	0.000178						69.005	0.000196	0.000244	0.000262	0.000217	0.00023	0.000253	0.000226	0.000231	0.000259			69.005	0.000214	0.000242	0.000218
61.834	0.000169	0.000171	0.000183	0.000176	0.000175	0.000179						69.056	0.000197	0.000243	0.00026	0.000217	0.000231	0.000253	0.000227	0.00023	0.000259			69.056	0.000216	0.000242	0.000216
61.878	0.000168	0.00017	0.000186	0.000176	0.000175	0.000179						69.107	0.000196	0.000244	0.000261	0.000217	0.000231	0.000252	0.000225	0.00023	0.000259			69.107	0.000217	0.000242	0.000218
61.921	0.000168	0.00017	0.000184	0.000177	0.000175	0.00018						69.157	0.000194	0.000245	0.000261	0.000217	0.00023	0.000251	0.000226	0.00023	0.000259			69.157	0.000217	0.000242	0.000219
61.964	0.000167	0.000169	0.000178	0.000177	0.000175	0.00018						69.208	0.000193	0.000244	0.000261	0.000218	0.000229	0.00025	0.000226	0.000231	0.000257			69.208	0.000217	0.000241	0.000221
62.007	0.000167	0.000169	0.000176	0.000178	0.000176	0.00018						69.258	0.000192	0.000244	0.000261	0.00022	0.00023	0.000248	0.000227	0.000231	0.000258			69.258	0.000217	0.000241	0.000223
62.05	0.000166	0.000169	0.000186	0.000178	0.000175	0.000179						69.309	0.000193	0.000244	0.00026	0.000222	0.000229	0.000247	0.000226	0.000231	0.000258			69.309	0.000217	0.000241	0.000225
62.093	0.000166	0.000169	0.000197	0.000179	0.000175	0.000178						69.359	0.000194	0.000243	0.000259	0.000223	0.000228	0.000246	0.000228	0.000232	0.000258			69.359	0.000216	0.000241	0.000227
62.136	0.000166	0.000169	0.000201	0.000178	0.000175	0.000179						69.41	0.000193	0.000243	0.000259	0.000224	0.000227	0.000245	0.000229	0.000233	0.000259			69.41	0.000214	0.00024	0.000226
62.179	0.000166	0.00017	0.0002	0.000177	0.000174	0.000179						69.461	0.000193	0.000241	0.00026	0.000226	0.000225	0.000244	0.00023	0.000234	0.000259			69.461	0.000213	0.000239	0.000226
62.223	0.000166	0.00017	0.000197	0.000177	0.000173	0.000179						69.511	0.000193	0.000241	0.000259	0.000227	0.000224	0.000244	0.00023	0.000235	0.000257			69.511	0.000214	0.000238	0.000226
62.266	0.000166	0.000171	0.000194	0.000177	0.000173	0.000179						69.562	0.000193	0.000242	0.000259	0.000226	0.000222	0.000245	0.000232	0.000236	0.000254			69.562	0.000215	0.000238	0.000226
62.309	0.000165	0.000173	0.000191	0.000176	0.000173	0.000179						69.612	0.000194	0.000242	0.000259	0.000226	0.000221	0.000245	0.000233	0.000237	0.000253			69.612	0.000214	0.000237	0.000227
62.352	0.000165	0.000174	0.00019	0.000176	0.000172	0.00018						69.663	0.000195	0.000243	0.000259	0.000225	0.000221	0.000244	0.000234	0.000238	0.000252			69.663	0.000215	0.000236	0.000227
62.395	0.000165	0.000175	0.000191	0.000176	0.000172	0.00018						69.713	0.000195	0.000245	0.000258	0.000223	0.000222	0.000243	0.000235	0.00024	0.000252			69.713	0.000216	0.000237	0.000227
62.438	0.000165	0.000176	0.000192	0.000176	0.000172	0.000179						69.764	0.000194	0.000244	0.000257	0.000222	0.000222	0.000244	0.000234	0.000241	0.000253			69.764	0.000218	0.000236	0.000225
62.481	0.000165	0.000176	0.000192	0.000176	0.000172	0.000179						69.815	0.000194	0.000244	0.000257	0.000223	0.000222	0.000245	0.000233	0.00024	0.000253			69.815	0.000217	0.000235	0.000225
62.524	0.000166	0.000177	0.000193	0.000176	0.000171	0.00018						69.865	0.000194	0.000245	0.000254	0.000222	0.000221	0.000246	0.000232	0.000239	0.000254			69.865	0.000217	0.000235	0.000226
62.568	0.000166	0.000178	0.000193	0.000176	0.00017	0.000181						69.916	0.000194	0.000244	0.000252	0.000222	0.00022	0.000246	0.000232	0.000238	0.000254			69.916	0.000219	0.000235	0.000226
62.611	0.000167	0.000178	0.000193	0.000177	0.000169	0.000182						69.966	0.000195	0.000244	0.00025	0.000223	0.000219	0.000248	0.000232	0.000239	0.000253			69.966	0.00022	0.000234	0.000228
62.654	0.000167	0.000179	0.000192	0.000177	0.000169	0.000182						70.017	0.000195	0.000243	0.000249	0.000224	0.000217	0.000248	0.000232	0.000238	0.000253			70.017	0.00022	0.000233	0.00023
62.697	0.000166	0.00018	0.000192	0.000177	0.000169	0.000181						70.067	0.000195	0.000244	0.00025	0.000224	0.000217	0.000247	0.000232	0.000237	0.000254			70.067	0.00022	0.000234	0.000232
62.74	0.000165	0.00018	0.000193	0.000177	0.000169	0.000181						70.118	0.000194	0.000247	0.00025	0.000225	0.000218	0.000246	0.000233	0.000237	0.000255			70.118	0.00022	0.000236	0.000233
62.783	0.000165	0.00018	0.000193	0.000178	0.000169	0.000181						70.169	0.000194	0.000247	0.000248	0.000226	0.000218	0.000248	0.000233	0.000236	0.000257			70.169	0.00022	0.000236	0.000233
62.826	0.000165	0.00018	0.000193	0.000178	0.000168	0.000181						70.219	0.000195	0.000246	0.000246	0.000226	0.000219	0.000249	0.000234	0.000235	0.00026			70.219	0.000219	0.000236	0.000234
62.869	0.000165	0.000181	0.000193	0.000178	0.000167	0.000181						70.27	0.000196	0.000247	0.000248	0.000226	0.000217	0.000247	0.000234	0.000236	0.00026			70.27	0.00022	0.000237	0.000236
62.913	0.000165	0.000182	0.000193	0.000178	0.000167	0.00018						70.32	0.000198	0.000247	0.000248	0.000226	0.000216	0.000246	0.000234	0.000235	0.000261			70.32	0.000221	0.000238	0.000236
62.956	0.000165	0.000182	0.000192	0.000178	0.000167	0.00018						70.371	0.000196	0.000247	0.000249	0.000226	0.000215	0.000247	0.000236	0.000235	0.000261			70.371	0.000222	0.000238	0.000238
62.999	0.000165	0.000184	0.000193	0.000177	0.000168	0.00018						70.421	0.000195	0.000249	0.00025	0.000225	0.000215	0.000247	0.000238	0.000235	0.000259			70.421	0.000223	0.000239	0.00024
63.042	0.000165	0.000185	0.000193	0.000178	0.000169	0.00018						70.472	0.000195	0.000251	0.000251	0.000225	0.000214	0.000246	0.000238	0.000236	0.00026			70.472	0.000224	0.000241	0.000242
63.085	0.000164	0.000185	0.000193	0.000179	0.000169	0.000181						70.523	0.000195	0.000254	0.000252	0.000224	0.000214	0.000246	0.000239	0.000237	0.000261			70.523	0.000227	0.00024	0.000244
63.128	0.000165	0.000185	0.000194	0.000179	0.00017	0.000181						70.573	0.000196	0.000253	0.000255	0.000224	0.000215	0.000245	0.000239	0.000237	0.000262			70.573	0.000229	0.000241	0.000244
63.171	0.000164	0.000186	0.000194	0.000179	0.000171	0.000181						70.624	0.000197	0.000255	0.000257	0.000224	0.000215	0.000244	0.000238	0.000238	0.000264			70.624	0.000229	0.00024	0.000245
63.214	0.000163	0.000187	0.000195	0.000179	0.000171	0.00018						70.674	0.000198	0.000256	0.000258	0.000224	0.000216	0.000246	0.00024	0.000239	0.000265			70.674	0.000231	0.00024	0.000246
63.258	0.000163	0.000187	0.000195	0.000179	0.000171	0.000179						70.725	0.000198	0.000257	0.00026	0.000225	0.000216	0.000246	0.00024	0.000239	0.000266			70.725	0.000235	0.000239	0.000247
63.301	0.000163	0.000187	0.000195	0.00018	0.000172	0.00018						70.775	0.000198	0.000258	0.000261	0.000227	0.000216	0.000246	0.00024	0.00024	0.000266			70.775	0.000235	0.000239	0.000248
63.344	0.000164	0.000187	0.000195	0.00018	0.000171	0.00018						70.826	0.000198	0.00026	0.000263	0.000226	0.000216	0.000246	0.00024	0.000241	0.000266			70.826	0.000235	0.000239	0.000248
63.387	0.000163	0.000187	0.000195	0.00018	0.000172	0.00018						70.877	0.000198	0.000262	0.000266	0.000226	0.000216	0.000245	0.00024	0.000242	0.000267			70.877	0.000236	0.000239	0.000249
63.43	0.000162	0.000187	0.000194	0.00018	0.000174	0.00018						70.927	0.000198	0.000262	0.000267	0.000226	0.000217	0.000246	0.000242	0.000241	0.000269			70.927	0.000236	0.000238	0.00025
63.473	0.000162	0.000186	0.000193	0.00018	0.000175	0.000181						70.978	0.000198	0.000263	0.000267	0.000226	0.000216	0.000246	0.000243	0.000243	0.00027			70.978	0.000238	0.000238	0.000252
63.516	0.000163	0.000186	0.000193	0.000179	0.000175	0.000181						71.028	0.000198	0.000264	0.000268	0.000225	0.000214	0.000245	0.000242	0.000243	0.000272			71.028	0.000238	0.000237	0.000252
63.56	0.000162	0.000187	0.000193	0.000179	0.000176	0.000181						71.079	0.000197	0.000263	0.000268	0.000225	0.000211	0.000245	0.000242	0.000244	0.000274			71.079	0.000238	0.000235	0.000252
63.603	0.000163	0.000187	0.000194	0.00018	0.000176	0.00018						71.129	0.000197	0.000264	0.000268	0.000225	0.000211	0.000245	0.000243	0.000246	0.000276			71.129	0.000238	0.000235	0.000254
63.646	0.000163	0.000188	0.000194	0.000181	0.000176	0.00018						71.18	0.000198	0.000265	0.000267	0.000225	0.000212	0.000244	0.000243	0.000247	0.000277			71.18	0.000237	0.000235	0.000255
63.689	0.000162	0.000189	0.000194	0.000181	0.000176	0.00018						71.231	0.000199	0.000265	0.000268	0.000225	0.000215	0.000242	0.000243	0.000248	0.000277			71.231	0.000237	0.000234	0.000258
63.732	0.000162	0.000189	0.000194	0.000181	0.000177	0.000181						71.281	0.000199	0.000265	0.000269	0.000226	0.000217	0.000242	0.000244	0.00025	0.000276			71.281	0.000237	0.000235	0.00026
63.775	0.000161	0.00019	0.000193	0.000181	0.000177	0.000182						71.332	0.000199	0.000266	0.000269	0.000227	0.000219	0.000243	0.000245	0.00025	0.000277			71.332	0.000237	0.000237	0.000262
63.818	0.000161	0.000191	0.000192	0.000182	0.000177	0.000182						71.382	0.000198	0.000267	0.000268	0.000226	0.000221	0.000244	0.000246	0.000251	0.000279			71.382	0.000238	0.000238	0.000262
63.861	0.000161	0.00019	0.000192	0.000183	0.000177	0.000182						71.433	0.000199	0.000269	0.000267	0.000224	0.000222	0.000245	0.000247	0.000251	0.000278			71.433	0.000239	0.000239	0.000262
63.905	0.000161	0.00019	0.000191	0.000182	0.000178	0.000183						71.483	0.0002	0.000272	0.000265	0.000223	0.000223	0.000244	0.000248	0.000251	0.000278			71.483	0.000237	0.000239	0.000262
63.948	0.000161	0.000192	0.000191	0.000182	0.000179	0.000183						71.534	0.0002	0.000272	0.000267	0.000222	0.000224	0.000246	0.000249	0.000252	0.000278			71.534	0.000236	0.000239	0.000262
63.991	0.000161	0.000194	0.00019	0.000182	0.00018	0.000182						71.585	0.0002	0.000272	0.000269	0.000221	0.000224	0.000247	0.000249	0.000252	0.000279			71.585	0.000238	0.000239	0.000264
64.034	0.000161	0.000193	0.00019	0.000182	0.000181	0.000181						71.635	0.0002	0.000274	0.00027	0.000222	0.000227	0.000246	0.000248	0.000254	0.000278			71.635	0.000238	0.000241	0.000266
64.077	0.000161	0.000193	0.000191	0.000184	0.000182	0.00018						71.686	0.000201	0.000275	0.000269	0.000223	0.000229	0.000247	0.000247	0.000257	0.000278			71.686	0.000239	0.000243	0.000267
64.12	0.000163	0.000192	0.00019	0.000184	0.000183	0.00018						71.736	0.000202	0.000274	0.000271	0.000222	0.00023	0.000248	0.000248	0.000258	0.000278			71.736	0.000242	0.000243	0.000269
64.163	0.000164	0.000192	0.00019	0.000185	0.000184	0.00018						71.787	0.000202	0.000273	0.000273	0.000222	0.000229	0.000249	0.000249	0.000259	0.000279			71.787	0.000242	0.000245	0.000269
64.206	0.000164	0.000191	0.00019	0.000185	0.000185	0.000181						71.837	0.000203	0.000273	0.000274	0.000221	0.000227	0.00025	0.000249	0.000258	0.00028			71.837	0.000244	0.000246	0.000269
64.25	0.000165	0.000191	0.00019	0.000184	0.000186	0.00018						71.888	0.000203	0.000272	0.000274	0.000222	0.000226	0.000251	0.000249	0.000259	0.00028			71.888	0.000244	0.000246	0.00027
64.293	0.000164	0.00019	0.000189	0.000183	0.000187	0.000179						71.939	0.000203	0.000274	0.000274	0.000223	0.000226	0.000251	0.00025	0.000259	0.000281			71.939	0.000244	0.000247	0.000271
64.336	0.000164	0.00019	0.000189	0.000183	0.000187	0.00018						71.989	0.000203	0.000277	0.000273	0.000223	0.000227	0.000252	0.00025	0.00026	0.000281			71.989	0.000243	0.000248	0.00027
64.379	0.000164	0.00019	0.000189	0.000182	0.000188	0.00018						72.04	0.000203	0.000276	0.000274	0.000224	0.000228	0.000253	0.000251	0.000262	0.000282			72.04	0.000243	0.000249	0.000273
64.422	0.000164	0.00019	0.000188	0.000183	0.000187	0.000179						72.09	0.000202	0.000275	0.000274	0.000224	0.000227	0.000254	0.000252	0.000263	0.000283			72.09	0.000244	0.000248	0.000274
64.465	0.000165	0.000189	0.000187	0.000184	0.000187	0.000179						72.141	0.000202	0.000277	0.000276	0.000225	0.000228	0.000255	0.000252	0.000263	0.000285			72.141	0.000245	0.000248	0.000275
64.508	0.000165	0.000189	0.000186	0.000185	0.000189	0.00018						72.192	0.000202	0.000278	0.000277	0.000226	0.000229	0.000257	0.000251	0.000262	0.000287			72.192	0.000245	0.000249	0.000276
64.551	0.000167	0.00019	0.000185	0.000186	0.00019	0.000181						72.242	0.000203	0.00028	0.000279	0.000225	0.000228	0.000258	0.000252	0.000262	0.000288			72.242	0.000246	0.000249	0.000277
64.595	0.000167	0.00019	0.000184	0.000186	0.00019	0.000182						72.293	0.000203	0.00028	0.000283	0.000224	0.000227	0.000259	0.000252	0.00026	0.000289			72.293	0.000246	0.000249	0.000278
64.638	0.000168	0.000189	0.000183	0.000186	0.000191	0.000182						72.343	0.000202	0.000281	0.000284	0.000224	0.00023	0.000259	0.000251	0.000259	0.000289			72.343	0.000247	0.00025	0.000278
64.681	0.000168	0.000189	0.000182	0.000187	0.000192	0.000183						72.394	0.0002	0.000281	0.000286	0.000225	0.000232	0.000259	0.000251	0.000259	0.000292			72.394	0.000248	0.00025	0.00028
64.724	0.000169	0.00019	0.000183	0.000187	0.000192	0.000183						72.444	0.000201	0.000282	0.000287	0.000226	0.000234	0.000259	0.000251	0.00026	0.000292			72.444	0.000249	0.000251	0.000281
64.767	0.000169	0.000189	0.000182	0.000187	0.000192	0.000183						72.495	0.0002	0.000281	0.000289	0.000226	0.000233	0.000259	0.000253	0.000261	0.000293			72.495	0.000249	0.000252	0.00028
64.81	0.000169	0.000188	0.000182	0.000187	0.000192	0.000182						72.546	0.000201	0.000282	0.000292	0.000226	0.000236	0.000259	0.000255	0.000262	0.000294			72.546	0.00025	0.000252	0.00028
64.853	0.000169	0.000188	0.000182	0.000186	0.000192	0.000182						72.596	0.000201	0.000283	0.000294	0.000225	0.000238	0.000259	0.000255	0.000262	0.000295			72.596	0.000251	0.000254	0.000281
64.896	0.00017	0.000188	0.000182	0.000186	0.000192	0.000184						72.647	0.000202	0.000287	0.000294	0.000224	0.000237	0.000259	0.000256	0.000264	0.000296			72.647	0.000254	0.000256	0.000281
64.94	0.00017	0.000188	0.000182	0.000187	0.000193	0.000184						72.697	0.000204	0.000289	0.000294	0.000224	0.000237	0.00026	0.000256	0.000265	0.000297			72.697	0.000255	0.000259	0.00028
64.983	0.00017	0.000188	0.000181	0.000187	0.000192	0.000184						72.748	0.000205	0.000291	0.000296	0.000224	0.000239	0.000259	0.000258	0.000265	0.000296			72.748	0.000255	0.00026	0.000279
65.026	0.00017	0.000188	0.00018	0.000187	0.000193	0.000184						72.798	0.000205	0.00029	0.000297	0.000224	0.000242	0.00026	0.000259	0.000265	0.000296			72.798	0.000257	0.00026	0.000279
65.069	0.000171	0.000188	0.000179	0.000187	0.000193	0.000184						72.849	0.000205	0.000289	0.000298	0.000225	0.000243	0.00026	0.00026	0.000266	0.000296			72.849	0.000258	0.00026	0.00028
65.112	0.000172	0.000188	0.000177	0.000185	0.000194	0.000185						72.9	0.000205	0.00029	0.000297	0.000227	0.000243	0.00026	0.00026	0.000266	0.000295			72.9	0.000258	0.000261	0.00028
65.155	0.000174	0.000189	0.000176	0.000185	0.000194	0.000185						72.95	0.000205	0.000289	0.000299	0.000227	0.000243	0.00026	0.000259	0.000267	0.000296			72.95	0.000257	0.000263	0.00028
65.198	0.000175	0.000189	0.000175	0.000186	0.000195	0.000186						73.001	0.000206	0.000289	0.000302	0.000226	0.000245	0.000261	0.000259	0.000268	0.000296			73.001	0.000256	0.000265	0.000278
65.242	0.000175	0.000189	0.000173	0.000187	0.000196	0.000186						73.051	0.000206	0.000289	0.000302	0.000227	0.000245	0.000261	0.000257	0.000268	0.000294			73.051	0.000256	0.000267	0.000278
65.285	0.000175	0.000189	0.000172	0.000187	0.000195	0.000186						73.102	0.000205	0.000291	0.000302	0.000227	0.000245	0.000261	0.000257	0.000269	0.000294			73.102	0.000256	0.000268	0.000278
65.328	0.000174	0.00019	0.000172	0.000187	0.000196	0.000187						73.152	0.000206	0.000292	0.000304	0.000226	0.000245	0.000262	0.000259	0.000269	0.000294			73.152	0.000257	0.000268	0.000278
65.371	0.000174	0.00019	0.000172	0.000187	0.000197	0.000188						73.203	0.000207	0.000293	0.000303	0.000225	0.000244	0.000263	0.000259	0.000269	0.000293			73.203	0.000258	0.000269	0.000277
65.414	0.000175	0.000191	0.00017	0.000186	0.000197	0.000188						73.254	0.000208	0.000293	0.000304	0.000226	0.000245	0.000265	0.000259	0.000268	0.000292			73.254	0.000258	0.000268	0.000277
65.457	0.000175	0.000191	0.000169	0.000186	0.000197	0.000188						73.304	0.00021	0.000292	0.000306	0.000227	0.000247	0.000266	0.000259	0.000268	0.000294			73.304	0.00026	0.000267	0.000276
65.5	0.000175	0.000191	0.000168	0.000186	0.000198	0.000188						73.355	0.000209	0.000291	0.000308	0.000228	0.000248	0.000266	0.000258	0.000268	0.000296			73.355	0.000261	0.000266	0.000277
65.543	0.000176	0.000192	0.000168	0.000187	0.000198	0.000188						73.405	0.000209	0.000289	0.000309	0.000229	0.000249	0.000267	0.000258	0.000268	0.000297			73.405	0.000261	0.000266	0.000276
65.587	0.000177	0.000192	0.000168	0.000188	0.000199	0.000187						73.456	0.00021	0.000288	0.000311	0.00023	0.00025	0.000268	0.000258	0.000267	0.000296			73.456	0.00026	0.000268	0.000276
65.63	0.000178	0.000192	0.000168	0.000189	0.000198	0.000187						73.506	0.000211	0.000288	0.000311	0.000231	0.000251	0.000269	0.000258	0.000268	0.000297			73.506	0.00026	0.000268	0.000277
65.673	0.000178	0.000192	0.000168	0.000189	0.000198	0.000188						73.557	0.000211	0.000288	0.000311	0.000233	0.000252	0.000269	0.000258	0.000269	0.000295			73.557	0.00026	0.000269	0.000277
65.716	0.000178	0.000193	0.000167	0.00019	0.000198	0.000189						73.608	0.000211	0.000288	0.000313	0.000233	0.000252	0.000269	0.000256	0.00027	0.000295			73.608	0.00026	0.000269	0.000276
65.759	0.000179	0.000192	0.000166	0.000189	0.000199	0.00019						73.658	0.000211	0.000287	0.000314	0.000233	0.000254	0.000271	0.000255	0.00027	0.000296			73.658	0.00026	0.000269	0.000276
65.802	0.000179	0.000191	0.000166	0.000189	0.000199	0.00019						73.709	0.000212	0.000287	0.000315	0.000232	0.000254	0.000272	0.000255	0.00027	0.000295			73.709	0.000261	0.000269	0.000277
65.845	0.00018	0.000191	0.000166	0.000189	0.0002	0.00019						73.759	0.000212	0.000287	0.000316	0.000231	0.000255	0.000272	0.000255	0.000271	0.000295			73.759	0.000261	0.00027	0.000277
65.888	0.00018	0.000192	0.000165	0.000189	0.0002	0.00019						73.81	0.000211	0.000287	0.000318	0.000231	0.000255	0.000271	0.000255	0.000273	0.000293			73.81	0.000262	0.000272	0.000277
65.932	0.00018	0.000192	0.000165	0.000189	0.000201	0.000191						73.86	0.000212	0.000289	0.000319	0.000229	0.000256	0.000271	0.000254	0.000272	0.000293			73.86	0.000262	0.000272	0.000278
65.975	0.000182	0.000192	0.000164	0.000189	0.000202	0.000191						73.911	0.000213	0.00029	0.000318	0.00023	0.000258	0.000271	0.000254	0.00027	0.000294			73.911	0.000263	0.000272	0.000277
66.018	0.000183	0.000191	0.000164	0.000188	0.000201	0.000191						73.962	0.000213	0.00029	0.000315	0.000231	0.000259	0.000273	0.000254	0.000269	0.000296			73.962	0.000266	0.000274	0.000277
66.061	0.000184	0.00019	0.000164	0.000188	0.000202	0.000191						74.012	0.000214	0.000288	0.000314	0.000231	0.000259	0.000274	0.000255	0.00027	0.000296			74.012	0.00027	0.000274	0.000277
66.104	0.000186	0.000191	0.000164	0.000188	0.000202	0.000192						74.063	0.000215	0.000287	0.000315	0.000231	0.000259	0.000275	0.000256	0.00027	0.000294			74.063	0.000272	0.000274	0.000276
66.147	0.000187	0.000191	0.000163	0.000188	0.000202	0.000191						74.113	0.000216	0.000288	0.000317	0.000231	0.000259	0.000276	0.000255	0.000271	0.000295			74.113	0.000272	0.000275	0.000275
66.19	0.000188	0.000191	0.000163	0.000189	0.000202	0.000192						74.164	0.000216	0.000289	0.00032	0.000231	0.000259	0.000276	0.000254	0.000272	0.000297			74.164	0.000272	0.000276	0.000276
66.233	0.000188	0.00019	0.000162	0.000189	0.000202	0.000193						74.214	0.000215	0.000289	0.00032	0.000231	0.000258	0.000277	0.000254	0.000272	0.000296			74.214	0.000271	0.000276	0.000278
66.277	0.000188	0.000189	0.000162	0.000189	0.000201	0.000193						74.265	0.000215	0.000289	0.000318	0.00023	0.000257	0.00028	0.000254	0.000273	0.000297			74.265	0.000271	0.000277	0.00028
66.32	0.000188	0.000188	0.00016	0.000189	0.000201	0.000194						74.316	0.000215	0.000291	0.000319	0.000228	0.000259	0.000281	0.000255	0.000272	0.000297			74.316	0.000272	0.000279	0.00028
66.363	0.000188	0.000189	0.000159	0.000189	0.000201	0.000195						74.366	0.000216	0.000291	0.000319	0.000228	0.00026	0.000282	0.000256	0.000271	0.000297			74.366	0.000272	0.000279	0.000279
66.406	0.000189	0.000188	0.00016	0.000188	0.0002	0.000196						74.417	0.000217	0.000291	0.00032	0.000229	0.00026	0.000282	0.000256	0.000271	0.000295			74.417	0.000272	0.000278	0.000279
66.449	0.00019	0.000188	0.000161	0.000189	0.000201	0.000194						74.467	0.000218	0.00029	0.000321	0.000229	0.000262	0.000283	0.000256	0.000271	0.000293			74.467	0.000271	0.000277	0.00028
66.492	0.000191	0.000188	0.000161	0.00019	0.000202	0.000193						74.518	0.000218	0.000287	0.000321	0.00023	0.000261	0.000286	0.000257	0.000271	0.000292			74.518	0.000274	0.000276	0.00028
66.535	0.000192	0.000187	0.00016	0.000191	0.000202	0.000193						74.568	0.000219	0.000287	0.000322	0.00023	0.00026	0.000288	0.000258	0.00027	0.000292			74.568	0.000275	0.000276	0.000279
66.578	0.000194	0.000188	0.000161	0.000191	0.000202	0.000194						74.619	0.00022	0.000288	0.000323	0.00023	0.00026	0.000289	0.000259	0.000269	0.000292			74.619	0.000275	0.000276	0.000281
66.622	0.000195	0.000188	0.000161	0.00019	0.000201	0.000193						74.67	0.000219	0.00029	0.000323	0.000231	0.00026	0.00029	0.00026	0.000269	0.000292			74.67	0.000275	0.000276	0.000282
66.665	0.000196	0.000187	0.000162	0.000191	0.0002	0.000193						74.72	0.000219	0.000292	0.000324	0.000231	0.00026	0.000291	0.000259	0.00027	0.000292			74.72	0.000275	0.000275	0.000281
66.708	0.000197	0.000186	0.000161	0.000193	0.000199	0.000193						74.771	0.000219	0.000294	0.000324	0.000232	0.00026	0.000292	0.000261	0.00027	0.000292			74.771	0.000275	0.000275	0.00028
66.751	0.000196	0.000186	0.000161	0.000194	0.000199	0.000193						74.821	0.000218	0.000295	0.000323	0.000232	0.000261	0.000295	0.000258	0.000271	0.000292			74.821	0.000274	0.000277	0.000279
66.794	0.000196	0.000185	0.000161	0.000195	0.0002	0.000194						74.872	0.000218	0.000296	0.000322	0.000232	0.000262	0.000296	0.000257	0.000273	0.000294			74.872	0.000275	0.000276	0.00028
66.837	0.000197	0.000185	0.000161	0.000195	0.0002	0.000195						74.922	0.000218	0.000297	0.000321	0.000232	0.000262	0.000298	0.000259	0.000272	0.000294			74.922	0.000277	0.000277	0.000281
66.88	0.000198	0.000185	0.000161	0.000194	0.000199	0.000195						74.973	0.000219	0.000298	0.00032	0.000232	0.000263	0.000299	0.000261	0.000272	0.000293			74.973	0.000278	0.000275	0.000281
66.924	0.000198	0.000185	0.000161	0.000193	0.000199	0.000195						75.024	0.000221	0.000296	0.00032	0.000232	0.000263	0.0003	0.000261	0.000271	0.000291			75.024	0.000279	0.000275	0.00028
66.967	0.000199	0.000187	0.000161	0.000193	0.000197	0.000196						75.074	0.000222	0.000295	0.000322	0.000232	0.000265	0.0003	0.00026	0.000271	0.000292			75.074	0.00028	0.000274	0.000278
67.01	0.0002	0.000187	0.000161	0.000193	0.000197	0.000195						75.125	0.000221	0.000297	0.000323	0.000234	0.000264	0.000301	0.000259	0.000271	0.000294			75.125	0.000282	0.000273	0.000278
67.053	0.000201	0.000187	0.000161	0.000192	0.000197	0.000196						75.175	0.000221	0.000297	0.000323	0.000236	0.000264	0.000302	0.00026	0.000272	0.000295			75.175	0.000282	0.000273	0.000279
67.096	0.000201	0.000187	0.00016	0.000192	0.000197	0.000196						75.226	0.000221	0.000296	0.000326	0.000238	0.000264	0.000301	0.00026	0.000273	0.000295			75.226	0.000281	0.000273	0.000278
67.139	0.000201	0.000187	0.000159	0.000194	0.000196	0.000195						75.276	0.000221	0.000295	0.000327	0.000239	0.000265	0.0003	0.00026	0.000273	0.000296			75.276	0.000279	0.000273	0.000278
67.182	0.000202	0.000188	0.00016	0.000195	0.000196	0.000195						75.327	0.000222	0.000296	0.000327	0.00024	0.000265	0.0003	0.000262	0.000274	0.000296			75.327	0.000277	0.000274	0.000278
67.225	0.000202	0.000189	0.00016	0.000194	0.000195	0.000196						75.378	0.000222	0.000296	0.000326	0.00024	0.000265	0.0003	0.000262	0.000274	0.000296			75.378	0.000277	0.000273	0.000278
67.269	0.000204	0.00019	0.00016	0.000194	0.000195	0.000196						75.428	0.000221	0.000295	0.000328	0.000242	0.000264	0.000301	0.000263	0.000274	0.000298			75.428	0.000277	0.000272	0.000278
67.312	0.000204	0.000189	0.00016	0.000194	0.000194	0.000196						75.479	0.00022	0.000294	0.000329	0.000245	0.000264	0.000301	0.000264	0.000274	0.000297			75.479	0.000276	0.000271	0.000277
67.355	0.000206	0.000188	0.000162	0.000193	0.000193	0.000195						75.529	0.00022	0.000294	0.000331	0.000247	0.000264	0.000301	0.000266	0.000275	0.000296			75.529	0.000276	0.00027	0.000278
67.398	0.000207	0.000188	0.000162	0.000193	0.000193	0.000194						75.58	0.00022	0.000295	0.000331	0.000249	0.000265	0.000302	0.000266	0.000275	0.000294			75.58	0.000275	0.000271	0.000278
67.441	0.000206	0.000188	0.000163	0.000194	0.000192	0.000194						75.63	0.00022	0.000297	0.00033	0.000251	0.000266	0.000305	0.000265	0.000276	0.000295			75.63	0.000275	0.000272	0.000277
67.484	0.000206	0.000189	0.000162	0.000194	0.000192	0.000194						75.681	0.00022	0.000298	0.000329	0.000251	0.000267	0.000306	0.000264	0.000277	0.000295			75.681	0.000277	0.000272	0.000276
67.527	0.000206	0.000189	0.000164	0.000195	0.000191	0.000194						75.732	0.00022	0.0003	0.00033	0.00025	0.000268	0.000305	0.000263	0.000279	0.000295			75.732	0.000278	0.000272	0.000276
67.57	0.000207	0.000189	0.000165	0.000195	0.00019	0.000193						75.782	0.00022	0.0003	0.000331	0.00025	0.00027	0.000305	0.000262	0.000281	0.000296			75.782	0.00028	0.000273	0.000276
67.614	0.000206	0.00019	0.000166	0.000195	0.000189	0.000193						75.833	0.000221	0.000302	0.00033	0.000251	0.000271	0.000309	0.000261	0.000281	0.000297			75.833	0.00028	0.000275	0.000279
67.657	0.000206	0.000191	0.000167	0.000194	0.000188	0.000193						75.883	0.000221	0.000303	0.000329	0.000252	0.000271	0.000313	0.000261	0.000281	0.000299			75.883	0.00028	0.000276	0.00028
67.7	0.000207	0.00019	0.000168	0.000194	0.000188	0.000194						75.934	0.000221	0.000303	0.000329	0.000253	0.000271	0.000314	0.000261	0.000281	0.000301			75.934	0.000279	0.000275	0.00028
67.743	0.000207	0.000189	0.000171	0.000194	0.000187	0.000194						75.984	0.000221	0.000303	0.00033	0.000254	0.000271	0.000315	0.00026	0.000282	0.000301			75.984	0.00028	0.000275	0.000282
67.786	0.000207	0.00019	0.000175	0.000193	0.000186	0.000194						76.035	0.000221	0.000303	0.000332	0.000255	0.000271	0.000315	0.000261	0.000283	0.000301			76.035	0.00028	0.000275	0.000283
67.829	0.000206	0.00019	0.000178	0.000192	0.000186	0.000195						76.086	0.00022	0.000305	0.000333	0.000256	0.000272	0.000315	0.000263	0.000283	0.000302			76.086	0.00028	0.000276	0.000284
67.872	0.000205	0.00019	0.000181	0.000191	0.000186	0.000195						76.136	0.000219	0.000307	0.000335	0.000257	0.000275	0.000315	0.000264	0.000283	0.000302			76.136	0.000279	0.000279	0.000284
67.915	0.000204	0.00019	0.000179	0.000191	0.000185	0.000196						76.187	0.000219	0.000308	0.000336	0.000257	0.000277	0.000316	0.000265	0.000283	0.000303			76.187	0.00028	0.00028	0.000282
67.959	0.000203	0.000189	0.000173	0.000191	0.000185	0.000196						76.237	0.000219	0.000307	0.000335	0.000256	0.00028	0.000317	0.000266	0.000285	0.000303			76.237	0.000279	0.000281	0.000283
68.002	0.000202	0.000188	0.000173	0.000191	0.000185	0.000196						76.288	0.000221	0.000308	0.000338	0.000257	0.00028	0.000318	0.000265	0.000286	0.000302			76.288	0.000279	0.000283	0.000282
68.045	0.000201	0.000188	0.000184	0.00019	0.000185	0.000196						76.339	0.000224	0.000309	0.000341	0.000258	0.000281	0.000319	0.000264	0.000286	0.000304			76.339	0.000279	0.000285	0.000282
68.088	0.000201	0.000188	0.000195	0.00019	0.000185	0.000196						76.389	0.000223	0.000309	0.000341	0.000259	0.000282	0.00032	0.000265	0.000286	0.000305			76.389	0.000279	0.000285	0.000282
68.131	0.000202	0.000188	0.000199	0.000189	0.000185	0.000197						76.44	0.000222	0.000311	0.000343	0.000259	0.000282	0.000321	0.000267	0.000288	0.000305			76.44	0.000278	0.000285	0.000283
68.174	0.000202	0.000189	0.000198	0.000187	0.000184	0.000197						76.49	0.000222	0.000312	0.000347	0.000259	0.000281	0.000321	0.000268	0.000291	0.000304			76.49	0.000278	0.000286	0.000284
68.217	0.000201	0.000188	0.000195	0.000187	0.000184	0.000197						76.541	0.000222	0.000314	0.000351	0.000257	0.000281	0.000322	0.000269	0.000292	0.000306			76.541	0.000278	0.000287	0.000283
68.26	0.000201	0.000189	0.000191	0.000187	0.000183	0.000196						76.591	0.000223	0.000313	0.000353	0.000258	0.000285	0.000323	0.00027	0.000292	0.000308			76.591	0.000278	0.000288	0.000283
68.304	0.0002	0.00019	0.000189	0.000187	0.000183	0.000197						76.642	0.000224	0.000314	0.000355	0.000257	0.000287	0.000323	0.00027	0.000293	0.00031			76.642	0.000278	0.000286	0.000282
68.347	0.000198	0.00019	0.000187	0.000187	0.000182	0.000197						76.693	0.000225	0.000314	0.000357	0.000257	0.000288	0.000323	0.00027	0.000294	0.00031			76.693	0.000279	0.000286	0.000284
68.39	0.000196	0.000191	0.000187	0.000187	0.000181	0.000196						76.743	0.000226	0.000316	0.000358	0.000259	0.000289	0.000323	0.00027	0.000295	0.000311			76.743	0.00028	0.000288	0.000283
68.433	0.000195	0.000191	0.000188	0.000187	0.000181	0.000196						76.794	0.000225	0.000317	0.000362	0.000259	0.00029	0.000324	0.00027	0.000297	0.000311			76.794	0.000279	0.00029	0.000283
68.476	0.000193	0.000191	0.000189	0.000187	0.00018	0.000196						76.844	0.000225	0.000319	0.000365	0.000259	0.000291	0.000325	0.000271	0.000297	0.000312			76.844	0.000278	0.000291	0.000283
68.519	0.000193	0.00019	0.00019	0.000187	0.000179	0.000196						76.895	0.000225	0.00032	0.000364	0.00026	0.000292	0.000327	0.00027	0.000299	0.000314			76.895	0.000277	0.000294	0.000283
68.562	0.000194	0.000191	0.000191	0.000188	0.000178	0.000196						76.945	0.000224	0.00032	0.000365	0.000261	0.000294	0.00033	0.00027	0.000299	0.000318			76.945	0.000277	0.000293	0.000283
68.606	0.000194	0.000192	0.00019	0.000189	0.000178	0.000197						76.996	0.000224	0.000321	0.000367	0.000262	0.000294	0.000332	0.000271	0.000303	0.000317			76.996	0.000279	0.000294	0.000284
68.649	0.000193	0.000192	0.00019	0.000187	0.000178	0.000197						77.047	0.000225	0.000322	0.000369	0.000263	0.000294	0.000333	0.000271	0.000305	0.000318			77.047	0.000278	0.000293	0.000285
68.692	0.000191	0.000192	0.000189	0.000187	0.000178	0.000197						77.097	0.000224	0.00032	0.000369	0.000263	0.000292	0.000331	0.000271	0.000307	0.000319			77.097	0.000276	0.000292	0.000285
68.735	0.000189	0.000192	0.000189	0.000186	0.000178	0.000198						77.148	0.000224	0.000321	0.000369	0.000262	0.000291	0.000331	0.000271	0.000309	0.000319			77.148	0.000275	0.000293	0.000285
68.778	0.000188	0.000192	0.00019	0.000187	0.000177	0.000199						77.198	0.000224	0.000321	0.000369	0.000263	0.000292	0.000331	0.000273	0.00031	0.00032			77.198	0.000275	0.000295	0.000285
68.821	0.000188	0.000192	0.000192	0.000187	0.000177	0.0002						77.249	0.000223	0.000321	0.000369	0.000263	0.000294	0.000331	0.000274	0.000311	0.000321			77.249	0.000275	0.000296	0.000283
68.864	0.000188	0.000192	0.000192	0.000187	0.000177	0.0002						77.299	0.000223	0.000322	0.000368	0.000265	0.000294	0.000332	0.000275	0.000312	0.000319			77.299	0.000274	0.000298	0.000283
68.907	0.000188	0.000191	0.000193	0.000188	0.000177	0.000199						77.35	0.000222	0.000323	0.000368	0.000266	0.000296	0.000334	0.000275	0.000313	0.000318			77.35	0.000274	0.0003	0.000285
68.951	0.000187	0.000191	0.000193	0.000187	0.000179	0.0002						77.401	0.00022	0.000324	0.000368	0.000264	0.000297	0.000334	0.000277	0.000313	0.000318			77.401	0.000274	0.000303	0.000286
68.994	0.000187	0.00019	0.000194	0.000188	0.00018	0.0002						77.451	0.00022	0.000325	0.000369	0.000263	0.000299	0.000335	0.000279	0.000315	0.000318			77.451	0.000274	0.000304	0.000287
69.037	0.000187	0.00019	0.000194	0.000188	0.00018	0.000201						77.502	0.00022	0.000327	0.000371	0.000263	0.000299	0.000336	0.00028	0.000316	0.000319			77.502	0.000274	0.000303	0.000288
69.08	0.000186	0.00019	0.000194	0.000189	0.00018	0.000201						77.552	0.000219	0.000328	0.000372	0.000262	0.000299	0.000337	0.000281	0.000317	0.000319			77.552	0.000273	0.000302	0.000288
69.123	0.000185	0.00019	0.000195	0.00019	0.000181	0.000202						77.603	0.000219	0.00033	0.000374	0.000262	0.0003	0.000338	0.000282	0.000319	0.000319			77.603	0.000273	0.000302	0.00029
69.166	0.000185	0.000192	0.000195	0.000191	0.000181	0.0002						77.653	0.00022	0.000331	0.000377	0.000262	0.000301	0.000337	0.000282	0.000321	0.000318			77.653	0.000272	0.000302	0.000292
69.209	0.000184	0.000192	0.000195	0.000191	0.000182	0.000199						77.704	0.000221	0.000334	0.00038	0.000263	0.000302	0.000336	0.000282	0.000325	0.000319			77.704	0.000271	0.000303	0.000294
69.252	0.000184	0.000194	0.000195	0.000191	0.000183	0.000198						77.755	0.000221	0.000336	0.000382	0.000263	0.000302	0.000335	0.000283	0.000327	0.000321			77.755	0.000272	0.000302	0.000295
69.296	0.000184	0.000193	0.000195	0.000192	0.000184	0.000197						77.805	0.000221	0.000338	0.000383	0.000263	0.000301	0.000336	0.000284	0.000328	0.000322			77.805	0.000272	0.000302	0.000295
69.339	0.000183	0.000193	0.000196	0.000193	0.000183	0.000197						77.856	0.000221	0.000339	0.000384	0.000264	0.0003	0.000336	0.000286	0.000328	0.000323			77.856	0.000273	0.000302	0.000295
69.382	0.000183	0.000192	0.000195	0.000194	0.000183	0.000197						77.906	0.000219	0.00034	0.000383	0.000263	0.000298	0.000338	0.000287	0.000327	0.000323			77.906	0.000273	0.000303	0.000297
69.425	0.000182	0.000192	0.000194	0.000195	0.000185	0.000197						77.957	0.000218	0.000345	0.000385	0.000264	0.000297	0.000338	0.000288	0.000327	0.000322			77.957	0.000273	0.000303	0.000299
69.468	0.000182	0.000192	0.000192	0.000195	0.000187	0.000197						78.007	0.000216	0.000347	0.000386	0.000264	0.000296	0.000338	0.000288	0.000328	0.000322			78.007	0.000273	0.000302	0.0003
69.511	0.000181	0.000192	0.000192	0.000196	0.000187	0.000197						78.058	0.000215	0.000347	0.000388	0.000264	0.000296	0.000339	0.000288	0.00033	0.000324			78.058	0.000273	0.000302	0.000302
69.554	0.00018	0.000193	0.000192	0.000197	0.000187	0.000196						78.109	0.000215	0.000348	0.000388	0.000264	0.000296	0.000341	0.000288	0.000331	0.000326			78.109	0.000274	0.000304	0.000303
69.597	0.00018	0.000194	0.000192	0.000199	0.000187	0.000195						78.159	0.000215	0.000351	0.000389	0.000264	0.000295	0.000341	0.000288	0.000331	0.000329			78.159	0.000275	0.000305	0.000306
69.641	0.00018	0.000195	0.000193	0.000199	0.000187	0.000195						78.21	0.000215	0.000353	0.000389	0.000265	0.000295	0.000341	0.000288	0.000331	0.000331			78.21	0.000273	0.000306	0.000309
69.684	0.00018	0.000196	0.000193	0.000201	0.000188	0.000194						78.26	0.000214	0.000355	0.000389	0.000264	0.000292	0.000342	0.000289	0.000331	0.000332			78.26	0.000273	0.000307	0.000309
69.727	0.000179	0.000197	0.000191	0.000201	0.000188	0.000195						78.311	0.000213	0.000355	0.000389	0.000262	0.000291	0.000342	0.000288	0.00033	0.000335			78.311	0.000273	0.000308	0.00031
69.77	0.000178	0.000198	0.000191	0.000201	0.000189	0.000196						78.361	0.000212	0.000357	0.00039	0.000261	0.000292	0.000341	0.000287	0.00033	0.000338			78.361	0.000274	0.000308	0.00031
69.813	0.000177	0.000197	0.00019	0.000202	0.00019	0.000196						78.412	0.000211	0.000358	0.000393	0.000261	0.000292	0.000341	0.000286	0.000331	0.000342			78.412	0.000275	0.000308	0.000311
69.856	0.000176	0.000197	0.00019	0.000203	0.00019	0.000196						78.463	0.000212	0.00036	0.000395	0.000262	0.000292	0.000339	0.000285	0.000332	0.000344			78.463	0.000274	0.000308	0.000313
69.899	0.000176	0.000197	0.000189	0.000204	0.000191	0.000197						78.513	0.000212	0.00036	0.000397	0.000261	0.000291	0.000338	0.000286	0.000333	0.000345			78.513	0.000275	0.000307	0.000313
69.942	0.000176	0.000198	0.000189	0.000205	0.000193	0.000197						78.564	0.000212	0.000359	0.000399	0.000262	0.000292	0.000338	0.000288	0.000333	0.000345			78.564	0.000276	0.000306	0.000313
69.986	0.000176	0.000199	0.000189	0.000205	0.000194	0.000195						78.614	0.000212	0.000358	0.000401	0.000262	0.000293	0.000337	0.000289	0.000332	0.000345			78.614	0.000277	0.000307	0.000313
70.029	0.000176	0.0002	0.000189	0.000205	0.000195	0.000195						78.665	0.000214	0.000361	0.000402	0.000262	0.000294	0.000336	0.000291	0.000332	0.000346			78.665	0.000281	0.000308	0.000313
70.072	0.000176	0.000199	0.00019	0.000206	0.000196	0.000195						78.715	0.000217	0.000364	0.000401	0.000262	0.000293	0.000336	0.000291	0.000332	0.000348			78.715	0.000282	0.000309	0.000313
70.115	0.000177	0.000199	0.00019	0.000208	0.000197	0.000196						78.766	0.000217	0.000364	0.000402	0.000261	0.000293	0.000334	0.000292	0.000333	0.000349			78.766	0.000283	0.000308	0.000313
70.158	0.000177	0.000199	0.00019	0.000209	0.000198	0.000196						78.817	0.000217	0.000365	0.000403	0.000261	0.000294	0.000334	0.000293	0.000333	0.000351			78.817	0.000284	0.000307	0.000312
70.201	0.000177	0.000199	0.00019	0.000209	0.000198	0.000196						78.867	0.000216	0.000367	0.000403	0.000261	0.000295	0.000333	0.000295	0.000333	0.000353			78.867	0.000287	0.000305	0.000313
70.244	0.000177	0.000199	0.000191	0.00021	0.000199	0.000196						78.918	0.000216	0.000368	0.000401	0.00026	0.000293	0.000334	0.000296	0.000333	0.000355			78.918	0.000288	0.000304	0.000315
70.288	0.000176	0.000199	0.000191	0.00021	0.000199	0.000195						78.968	0.000217	0.00037	0.000401	0.000257	0.000292	0.000335	0.000297	0.000333	0.000358			78.968	0.000289	0.000303	0.000316
70.331	0.000175	0.000198	0.000191	0.000211	0.000198	0.000195						79.019	0.000218	0.000373	0.000403	0.000254	0.000292	0.000335	0.000297	0.000333	0.00036			79.019	0.000289	0.000303	0.000317
70.374	0.000175	0.000199	0.000192	0.00021	0.000198	0.000194						79.069	0.000217	0.000373	0.000402	0.000252	0.000291	0.000335	0.000296	0.000332	0.00036			79.069	0.000289	0.000303	0.000319
70.417	0.000175	0.000199	0.000194	0.000211	0.000199	0.000193						79.12	0.000216	0.000374	0.000401	0.000251	0.000289	0.000335	0.000295	0.000332	0.00036			79.12	0.00029	0.000302	0.000318
70.46	0.000175	0.000199	0.000194	0.000212	0.000199	0.000192						79.171	0.000217	0.000375	0.000404	0.00025	0.000287	0.000335	0.000296	0.000333	0.000363			79.171	0.00029	0.000301	0.000318
70.503	0.000176	0.0002	0.000195	0.000213	0.0002	0.000193						79.221	0.000218	0.000375	0.000405	0.000249	0.000286	0.000335	0.000297	0.000333	0.000367			79.221	0.000291	0.000301	0.000318
70.546	0.000177	0.000201	0.000196	0.000214	0.000202	0.000195						79.272	0.00022	0.000377	0.000405	0.000246	0.000287	0.000334	0.000298	0.000334	0.000369			79.272	0.000292	0.000301	0.000317
70.589	0.000177	0.000203	0.000197	0.000214	0.000203	0.000195						79.322	0.000222	0.000378	0.000407	0.000246	0.000288	0.000334	0.000299	0.000333	0.000373			79.322	0.000294	0.000301	0.000317
70.633	0.000177	0.000203	0.000198	0.000215	0.000203	0.000195						79.373	0.000222	0.000377	0.000408	0.000245	0.000288	0.000335	0.000298	0.000332	0.000375			79.373	0.000295	0.000299	0.000317
70.676	0.000176	0.000203	0.000198	0.000216	0.000204	0.000195						79.423	0.000224	0.000377	0.000411	0.000244	0.000287	0.000334	0.000298	0.000331	0.000374			79.423	0.000295	0.000297	0.000317
70.719	0.000176	0.000203	0.000198	0.000216	0.000205	0.000194						79.474	0.000225	0.000377	0.000412	0.000244	0.000287	0.000334	0.000299	0.00033	0.000377			79.474	0.000296	0.000295	0.000317
70.762	0.000177	0.000203	0.000198	0.000216	0.000206	0.000193						79.525	0.000225	0.000378	0.000412	0.000244	0.000285	0.000336	0.000298	0.000331	0.000379			79.525	0.000295	0.000295	0.000319
70.805	0.000177	0.000203	0.000197	0.000216	0.000207	0.000192						79.575	0.000224	0.00038	0.000414	0.000243	0.000285	0.000335	0.000299	0.000331	0.00038			79.575	0.000295	0.000294	0.000319
70.848	0.000177	0.000204	0.000198	0.000216	0.000207	0.000192						79.626	0.000224	0.00038	0.000417	0.000241	0.000284	0.000336	0.000299	0.000331	0.00038			79.626	0.000295	0.000293	0.000319
70.891	0.000178	0.000204	0.000199	0.000217	0.000207	0.000193						79.676	0.000223	0.00038	0.000418	0.000241	0.000285	0.000337	0.000298	0.00033	0.000382			79.676	0.000294	0.000292	0.000319
70.934	0.000179	0.000203	0.0002	0.000218	0.000207	0.000192						79.727	0.000224	0.000379	0.000419	0.00024	0.000286	0.000339	0.000298	0.000329	0.000383			79.727	0.000293	0.000292	0.000318
70.978	0.000179	0.000204	0.0002	0.000218	0.000206	0.000192						79.777	0.000222	0.00038	0.000419	0.000239	0.000287	0.000337	0.000298	0.000331	0.000383			79.777	0.000294	0.000293	0.000317
71.021	0.00018	0.000205	0.000199	0.000218	0.000206	0.000193						79.828	0.000222	0.00038	0.000419	0.000238	0.000288	0.000335	0.000298	0.000331	0.000382			79.828	0.000294	0.000294	0.000318
71.064	0.000181	0.000206	0.000199	0.000218	0.000206	0.000193						79.879	0.000223	0.000382	0.00042	0.000237	0.000289	0.000335	0.000298	0.000329	0.000382			79.879	0.000294	0.000292	0.000317
71.107	0.000181	0.000208	0.000198	0.000216	0.000206	0.000193						79.929	0.000224	0.000383	0.000421	0.000235	0.000291	0.000336	0.000296	0.000328	0.000383			79.929	0.000296	0.000291	0.000316
71.15	0.000182	0.000209	0.000199	0.000216	0.000206	0.000193						79.98	0.000225	0.000384	0.000419	0.000234	0.00029	0.000336	0.000296	0.000328	0.000385			79.98	0.000298	0.000289	0.000314
71.193	0.000183	0.00021	0.0002	0.000218	0.000208	0.000193						80.03	0.000226	0.000384	0.000419	0.000232	0.00029	0.000335	0.000297	0.000328	0.000386			80.03	0.0003	0.000289	0.000312
71.236	0.000183	0.000211	0.000199	0.000219	0.000209	0.000193						80.081	0.000226	0.000383	0.000421	0.000229	0.00029	0.000335	0.000299	0.000328	0.000386			80.081	0.000302	0.000288	0.000311
71.279	0.000182	0.000212	0.000198	0.00022	0.000209	0.000193						80.131	0.000226	0.000384	0.000425	0.000227	0.00029	0.000336	0.000298	0.000328	0.000387			80.131	0.000302	0.000289	0.000311
71.323	0.000181	0.000213	0.000198	0.00022	0.00021	0.000194						80.182	0.000226	0.000386	0.000428	0.000225	0.000291	0.000336	0.000298	0.000327	0.000389			80.182	0.0003	0.000288	0.000313
71.366	0.000181	0.000214	0.000198	0.00022	0.000211	0.000195						80.233	0.000225	0.000386	0.000426	0.000226	0.00029	0.000338	0.000298	0.000327	0.000388			80.233	0.000299	0.000288	0.000316
71.409	0.000181	0.000216	0.000198	0.00022	0.000212	0.000195						80.283	0.000226	0.000386	0.000424	0.000224	0.00029	0.000339	0.000299	0.000328	0.000389			80.283	0.000301	0.000288	0.000316
71.452	0.000181	0.000217	0.000198	0.00022	0.000213	0.000194						80.334	0.000225	0.000387	0.000424	0.000223	0.000289	0.000339	0.0003	0.000328	0.000391			80.334	0.000303	0.00029	0.000316
71.495	0.000182	0.000218	0.000197	0.000221	0.000213	0.000194						80.384	0.000225	0.000387	0.000426	0.000223	0.000289	0.00034	0.0003	0.000326	0.000392			80.384	0.000302	0.000288	0.000316
71.538	0.000182	0.000218	0.000196	0.000221	0.000214	0.000193						80.435	0.000224	0.000387	0.000428	0.000223	0.00029	0.000341	0.000301	0.000325	0.000391			80.435	0.000303	0.000285	0.000315
71.581	0.000182	0.000219	0.000196	0.000221	0.000214	0.000192						80.486	0.000223	0.000387	0.00043	0.000222	0.000289	0.000343	0.000301	0.000325	0.00039			80.486	0.000303	0.000285	0.000316
71.624	0.000182	0.00022	0.000196	0.000222	0.000213	0.000191						80.536	0.000221	0.000388	0.000431	0.000221	0.000287	0.000344	0.000302	0.000326	0.000391			80.536	0.000303	0.000284	0.000316
71.668	0.000182	0.00022	0.000197	0.000223	0.000212	0.000191						80.587	0.000222	0.00039	0.000432	0.000222	0.000285	0.000345	0.000304	0.000325	0.000392			80.587	0.000303	0.000283	0.000315
71.711	0.000183	0.000222	0.000198	0.000222	0.000212	0.000192						80.637	0.000222	0.000394	0.000433	0.000222	0.000284	0.000344	0.000305	0.000325	0.000392			80.637	0.000303	0.000282	0.000315
71.754	0.000184	0.000221	0.000197	0.000223	0.000212	0.000193						80.688	0.000221	0.000396	0.000434	0.000221	0.000284	0.000345	0.000305	0.000325	0.000393			80.688	0.000302	0.000282	0.000312
71.797	0.000185	0.000221	0.000197	0.000223	0.000212	0.000194						80.738	0.00022	0.000398	0.000436	0.000222	0.000285	0.000346	0.000305	0.000326	0.000396			80.738	0.000301	0.000283	0.000311
71.84	0.000186	0.000222	0.000197	0.000222	0.000212	0.000194						80.789	0.000221	0.0004	0.000437	0.000222	0.000286	0.000347	0.000306	0.000326	0.000396			80.789	0.000302	0.000282	0.00031
71.883	0.000187	0.000222	0.000198	0.000222	0.000213	0.000196						80.84	0.00022	0.000402	0.000436	0.000221	0.000285	0.000347	0.000305	0.000327	0.000397			80.84	0.0003	0.000284	0.000309
71.926	0.000187	0.000224	0.000197	0.000222	0.000213	0.000196						80.89	0.000219	0.000403	0.000434	0.00022	0.000285	0.000348	0.000302	0.000327	0.000397			80.89	0.0003	0.000285	0.000308
71.97	0.000188	0.000224	0.000197	0.000222	0.000214	0.000198						80.941	0.000218	0.000404	0.000431	0.000219	0.000285	0.000347	0.000302	0.000325	0.000398			80.941	0.000301	0.000287	0.000307
72.013	0.000189	0.000225	0.000198	0.000223	0.000215	0.000198						80.991	0.000218	0.000404	0.000432	0.000217	0.000287	0.000346	0.000304	0.000325	0.000396			80.991	0.0003	0.000286	0.000306
72.056	0.000189	0.000225	0.000198	0.000223	0.000214	0.000198						81.042	0.000219	0.000402	0.000432	0.000216	0.000289	0.000348	0.000306	0.000325	0.000394			81.042	0.000299	0.000287	0.000304
72.099	0.000191	0.000226	0.000199	0.000223	0.000213	0.000198						81.092	0.000219	0.0004	0.000432	0.000217	0.000288	0.000347	0.000306	0.000323	0.000395			81.092	0.0003	0.000286	0.000302
72.142	0.000192	0.000226	0.000199	0.000222	0.000213	0.000199						81.143	0.000219	0.0004	0.000431	0.000219	0.000287	0.000349	0.000306	0.000321	0.000395			81.143	0.0003	0.000285	0.000302
72.185	0.000193	0.000226	0.0002	0.000222	0.000214	0.000199						81.194	0.000221	0.000399	0.000433	0.000222	0.000288	0.00035	0.000305	0.000322	0.000395			81.194	0.000298	0.000286	0.000302
72.228	0.000193	0.000226	0.000201	0.000222	0.000214	0.0002						81.244	0.00022	0.000399	0.000434	0.000226	0.000288	0.000348	0.000304	0.000323	0.000394			81.244	0.000296	0.000286	0.000301
72.271	0.000195	0.000227	0.0002	0.000222	0.000214	0.000201						81.295	0.00022	0.0004	0.000431	0.000226	0.000289	0.000348	0.000303	0.000322	0.000392			81.295	0.000295	0.000285	0.000299
72.315	0.000197	0.000228	0.0002	0.000223	0.000214	0.000202						81.345	0.000218	0.000403	0.000428	0.000227	0.000291	0.000347	0.000304	0.000322	0.00039			81.345	0.000293	0.000285	0.000298
72.358	0.000198	0.000229	0.000199	0.000223	0.000213	0.000204						81.396	0.000216	0.000406	0.000428	0.000226	0.000291	0.000347	0.000302	0.00032	0.000387			81.396	0.000291	0.000282	0.000297
72.401	0.0002	0.000229	0.0002	0.000222	0.000212	0.000205						81.446	0.000215	0.000407	0.00043	0.000228	0.000291	0.000348	0.000303	0.000318	0.000384			81.446	0.000291	0.00028	0.000297
72.444	0.000202	0.00023	0.000201	0.000222	0.000213	0.000205						81.497	0.000213	0.000404	0.000435	0.000231	0.00029	0.000348	0.000303	0.000316	0.000382			81.497	0.00029	0.000279	0.000297
72.487	0.000202	0.000229	0.000202	0.000223	0.000214	0.000207						81.548	0.000212	0.000402	0.000438	0.000233	0.00029	0.000347	0.000303	0.000316	0.00038			81.548	0.000289	0.000279	0.000297
72.53	0.000203	0.000229	0.000202	0.000224	0.000215	0.000208						81.598	0.000211	0.000401	0.000438	0.000235	0.000289	0.000346	0.000302	0.000315	0.000377			81.598	0.000288	0.00028	0.000295
72.573	0.000203	0.000229	0.000203	0.000223	0.000216	0.000209						81.649	0.00021	0.0004	0.000437	0.000236	0.000288	0.000347	0.000301	0.000315	0.000374			81.649	0.000286	0.000281	0.000293
72.616	0.000205	0.000229	0.000204	0.000223	0.000216	0.00021						81.699	0.000209	0.000401	0.000437	0.000235	0.000288	0.000348	0.0003	0.000314	0.000373			81.699	0.000284	0.000282	0.000291
72.66	0.000206	0.000228	0.000205	0.000223	0.000216	0.000212						81.75	0.000209	0.0004	0.000436	0.000235	0.000289	0.000347	0.000298	0.000313	0.00037			81.75	0.000284	0.000284	0.00029
72.703	0.000206	0.000228	0.000206	0.000224	0.000216	0.000212						81.8	0.000208	0.000398	0.000437	0.000235	0.000291	0.000345	0.000297	0.000314	0.000367			81.8	0.000285	0.000285	0.000289
72.746	0.000207	0.000227	0.000206	0.000224	0.000216	0.000214						81.851	0.000209	0.000398	0.000436	0.000235	0.000293	0.000346	0.000295	0.000313	0.000368			81.851	0.000284	0.000286	0.000289
72.789	0.000208	0.000226	0.000207	0.000225	0.000216	0.000216						81.902	0.000209	0.000397	0.000434	0.000237	0.000293	0.000347	0.000294	0.000312	0.000369			81.902	0.000282	0.000286	0.000288
72.832	0.00021	0.000224	0.000207	0.000226	0.000216	0.000217						81.952	0.000209	0.000396	0.000434	0.000239	0.000294	0.000347	0.000293	0.000311	0.000369			81.952	0.000281	0.000285	0.000288
72.875	0.000211	0.000224	0.000207	0.000226	0.000216	0.000218						82.003	0.000209	0.000396	0.000435	0.000241	0.000294	0.000346	0.000292	0.00031	0.000367			82.003	0.000281	0.000284	0.000288
72.918	0.000211	0.000225	0.000208	0.000227	0.000216	0.000219						82.053	0.000209	0.000394	0.000436	0.000242	0.000294	0.000346	0.000292	0.00031	0.000366			82.053	0.000282	0.000283	0.000287
72.961	0.000211	0.000225	0.000207	0.000227	0.000216	0.000221						82.104	0.000208	0.000391	0.000437	0.000242	0.000295	0.000346	0.000292	0.000309	0.000364			82.104	0.000281	0.000283	0.000286
73.005	0.000213	0.000226	0.000207	0.000228	0.000215	0.000222						82.154	0.000206	0.000389	0.000438	0.000242	0.000295	0.000344	0.000291	0.000309	0.000361			82.154	0.000281	0.000283	0.000285
73.048	0.000214	0.000226	0.000207	0.000227	0.000216	0.000223						82.205	0.000206	0.000389	0.000437	0.000242	0.000295	0.000343	0.000291	0.00031	0.000356			82.205	0.000282	0.000282	0.000284
73.091	0.000214	0.000226	0.000207	0.000228	0.000216	0.000224						82.256	0.000204	0.000389	0.000437	0.000241	0.000297	0.000342	0.000291	0.000311	0.000352			82.256	0.000282	0.000283	0.000283
73.134	0.000215	0.000225	0.000207	0.000229	0.000214	0.000224						82.306	0.000204	0.000388	0.000437	0.000241	0.000298	0.000342	0.000288	0.000309	0.000349			82.306	0.000282	0.000284	0.000281
73.177	0.000216	0.000225	0.000208	0.00023	0.000214	0.000223						82.357	0.000203	0.000388	0.000438	0.00024	0.000298	0.000343	0.000287	0.000308	0.000348			82.357	0.000282	0.000285	0.00028
73.22	0.000217	0.000225	0.000209	0.000231	0.000213	0.000224						82.407	0.000202	0.000387	0.000439	0.000241	0.000298	0.000342	0.000288	0.000306	0.000347			82.407	0.000282	0.000285	0.000279
73.263	0.000218	0.000225	0.00021	0.000231	0.000214	0.000225						82.458	0.0002	0.000386	0.000441	0.000243	0.000296	0.000341	0.000289	0.000305	0.000345			82.458	0.00028	0.000285	0.000279
73.306	0.000219	0.000224	0.00021	0.000232	0.000214	0.000226						82.508	0.000198	0.000385	0.000444	0.000243	0.000295	0.000339	0.000289	0.000305	0.000343			82.508	0.000279	0.000285	0.000279
73.35	0.000221	0.000224	0.000212	0.000232	0.000214	0.000227						82.559	0.000198	0.000382	0.000446	0.000243	0.000293	0.000339	0.000288	0.000303	0.000341			82.559	0.000277	0.000285	0.000278
73.393	0.000221	0.000225	0.000213	0.000232	0.000214	0.000227						82.61	0.000198	0.00038	0.000446	0.000244	0.000294	0.000338	0.000286	0.000302	0.000339			82.61	0.000277	0.000284	0.000279
73.436	0.000222	0.000226	0.000213	0.000232	0.000213	0.000227						82.66	0.000198	0.000378	0.000444	0.000243	0.000292	0.000338	0.000285	0.000301	0.000339			82.66	0.000277	0.000283	0.000278
73.479	0.000222	0.000227	0.000213	0.000232	0.000213	0.000228						82.711	0.000197	0.000376	0.000443	0.000244	0.000291	0.000337	0.000283	0.000299	0.000339			82.711	0.000275	0.000284	0.000278
73.522	0.000223	0.000227	0.000214	0.000233	0.000213	0.000229						82.761	0.000197	0.000376	0.000441	0.000244	0.000289	0.000335	0.00028	0.000297	0.000337			82.761	0.000272	0.000285	0.000277
73.565	0.000224	0.000227	0.000214	0.000233	0.000213	0.000229						82.812	0.000194	0.000376	0.00044	0.000243	0.000286	0.000336	0.000278	0.000295	0.000335			82.812	0.000271	0.000287	0.000277
73.608	0.000224	0.000228	0.000214	0.000233	0.000214	0.000229						82.862	0.000194	0.000375	0.000439	0.000242	0.000286	0.000334	0.000276	0.000295	0.000333			82.862	0.000268	0.000289	0.000277
73.652	0.000223	0.000228	0.000215	0.000233	0.000215	0.00023						82.913	0.000192	0.000374	0.000436	0.000242	0.000283	0.000332	0.000273	0.000294	0.000331			82.913	0.000267	0.00029	0.000276
73.695	0.000224	0.000226	0.000215	0.000233	0.000215	0.000231						82.964	0.000192	0.000372	0.000433	0.000241	0.000284	0.000332	0.000271	0.000293	0.000331			82.964	0.000266	0.00029	0.000275
73.738	0.000225	0.000225	0.000214	0.000233	0.000215	0.000231						83.014	0.000192	0.000369	0.000432	0.000241	0.000283	0.000331	0.000271	0.000294	0.000328			83.014	0.000267	0.00029	0.000275
73.781	0.000225	0.000225	0.000215	0.000232	0.000216	0.000231						83.065	0.000192	0.000367	0.000431	0.000242	0.000283	0.000331	0.00027	0.000294	0.000326			83.065	0.000266	0.000288	0.000276
73.824	0.000225	0.000224	0.000215	0.000231	0.000217	0.000231						83.115	0.000191	0.000364	0.00043	0.000242	0.000282	0.000328	0.00027	0.000293	0.000323			83.115	0.000265	0.000287	0.000275
73.867	0.000225	0.000225	0.000216	0.000231	0.000217	0.000231						83.166	0.000192	0.000362	0.000428	0.000241	0.00028	0.000325	0.000267	0.000291	0.000322			83.166	0.000265	0.000287	0.000274
73.91	0.000225	0.000225	0.000216	0.000232	0.000217	0.000232						83.216	0.000192	0.000359	0.000425	0.000242	0.000277	0.000324	0.000267	0.000289	0.000322			83.216	0.000266	0.000285	0.000273
73.953	0.000224	0.000225	0.000216	0.000233	0.000218	0.000233						83.267	0.00019	0.000357	0.000423	0.000242	0.000277	0.000323	0.000266	0.000289	0.00032			83.267	0.000265	0.000285	0.00027
73.997	0.000223	0.000225	0.000216	0.000233	0.000219	0.000235						83.318	0.000189	0.000356	0.00042	0.000242	0.000277	0.000322	0.000263	0.000287	0.000317			83.318	0.000264	0.000285	0.000268
74.04	0.000223	0.000225	0.000216	0.000234	0.00022	0.000237						83.368	0.00019	0.000356	0.000417	0.000242	0.000277	0.000321	0.000261	0.000285	0.000314			83.368	0.000264	0.000284	0.000267
74.083	0.000223	0.000225	0.000217	0.000235	0.000221	0.000239						83.419	0.000192	0.000356	0.000415	0.00024	0.000275	0.000319	0.000259	0.000284	0.00031			83.419	0.000264	0.000285	0.000269
74.126	0.000223	0.000225	0.000218	0.000234	0.000222	0.00024						83.469	0.000192	0.000354	0.000415	0.000237	0.000274	0.000319	0.000259	0.000282	0.000311			83.469	0.000265	0.000283	0.00027
74.169	0.000224	0.000225	0.000219	0.000234	0.000223	0.000241						83.52	0.000192	0.000352	0.000415	0.000236	0.000274	0.000321	0.000258	0.000282	0.000311			83.52	0.000265	0.000282	0.00027
74.212	0.000225	0.000224	0.00022	0.000234	0.000223	0.000242						83.57	0.000193	0.00035	0.000413	0.000235	0.000276	0.000321	0.000256	0.000279	0.00031			83.57	0.000265	0.00028	0.000271
74.255	0.000225	0.000225	0.000221	0.000234	0.000224	0.000243						83.621	0.000194	0.000351	0.000413	0.000234	0.000277	0.000321	0.000254	0.000277	0.000309			83.621	0.000262	0.000277	0.000272
74.298	0.000225	0.000226	0.000223	0.000234	0.000223	0.000243						83.672	0.000195	0.000351	0.000413	0.000234	0.000277	0.000321	0.000253	0.000275	0.000307			83.672	0.000259	0.000275	0.000273
74.342	0.000224	0.000225	0.000222	0.000234	0.000224	0.000244						83.722	0.000196	0.000352	0.000412	0.000234	0.000277	0.000318	0.000252	0.000275	0.000308			83.722	0.000256	0.000274	0.000273
74.385	0.000224	0.000225	0.000223	0.000234	0.000225	0.000244						83.773	0.000196	0.000352	0.00041	0.000232	0.000277	0.000315	0.000249	0.000273	0.000306			83.773	0.000255	0.000273	0.000274
74.428	0.000224	0.000225	0.000223	0.000235	0.000225	0.000245						83.823	0.000196	0.000353	0.000406	0.000232	0.000276	0.000314	0.000245	0.000271	0.000304			83.823	0.000253	0.000272	0.000274
74.471	0.000223	0.000225	0.000223	0.000236	0.000225	0.000247						83.874	0.000196	0.000351	0.000404	0.000232	0.000275	0.000312	0.000246	0.000269	0.000302			83.874	0.000252	0.000272	0.000274
74.514	0.000224	0.000225	0.000223	0.000237	0.000226	0.000247						83.924	0.000194	0.000349	0.000401	0.000231	0.000273	0.000311	0.000246	0.000268	0.000301			83.924	0.000251	0.000271	0.000275
74.557	0.000223	0.000225	0.000224	0.000238	0.000227	0.000247						83.975	0.000196	0.000348	0.000399	0.00023	0.000273	0.000309	0.000243	0.000266	0.000302			83.975	0.00025	0.000269	0.000275
74.6	0.000223	0.000226	0.000225	0.000239	0.000228	0.000248						84.026	0.000197	0.000345	0.000398	0.000229	0.000271	0.000308	0.000242	0.000265	0.000301			84.026	0.000247	0.000268	0.000274
74.643	0.000222	0.000227	0.000226	0.000239	0.000228	0.000248						84.076	0.000196	0.000342	0.000396	0.000227	0.00027	0.000308	0.000239	0.000263	0.000302			84.076	0.000246	0.000267	0.000275
74.687	0.000221	0.000227	0.000225	0.00024	0.000228	0.00025						84.127	0.000197	0.00034	0.000393	0.000226	0.000269	0.000307	0.000237	0.000262	0.000303			84.127	0.000246	0.000267	0.000274
74.73	0.00022	0.000227	0.000224	0.00024	0.000228	0.000252						84.177	0.000198	0.000339	0.000389	0.000225	0.000268	0.000307	0.000237	0.000259	0.000303			84.177	0.000246	0.000268	0.000275
74.773	0.000219	0.000227	0.000223	0.000241	0.000229	0.000254						84.228	0.000199	0.000338	0.000385	0.000225	0.000267	0.000306	0.000236	0.000257	0.000304			84.228	0.000245	0.000269	0.000276
74.816	0.00022	0.000227	0.000225	0.000242	0.000231	0.000255						84.278	0.000198	0.00034	0.000381	0.000224	0.000266	0.000304	0.000235	0.000255	0.000305			84.278	0.000243	0.000271	0.000277
74.859	0.000221	0.000226	0.000226	0.000243	0.000232	0.000257						84.329	0.000196	0.000338	0.000377	0.000222	0.000266	0.000302	0.000234	0.000254	0.000308			84.329	0.000242	0.00027	0.000277
74.902	0.000221	0.000225	0.000227	0.000244	0.000232	0.000257						84.38	0.000195	0.000336	0.000374	0.000221	0.000267	0.000301	0.000233	0.000254	0.00031			84.38	0.000243	0.000269	0.000276
74.945	0.00022	0.000225	0.000228	0.000244	0.000233	0.000257						84.43	0.000196	0.000335	0.000371	0.00022	0.000267	0.000299	0.000231	0.000254	0.000312			84.43	0.000244	0.000267	0.000274
74.988	0.000219	0.000224	0.000227	0.000244	0.000234	0.000258						84.481	0.000199	0.000334	0.00037	0.00022	0.000266	0.000296	0.000229	0.000256	0.00031			84.481	0.000245	0.000266	0.000274
75.032	0.000219	0.000223	0.000228	0.000244	0.000233	0.000259						84.531	0.000201	0.000331	0.000369	0.000218	0.000264	0.000295	0.000229	0.000256	0.000309			84.531	0.000246	0.000267	0.000273
75.075	0.000219	0.000223	0.000228	0.000244	0.000234	0.000259						84.582	0.000201	0.000326	0.000367	0.000216	0.000263	0.000294	0.000228	0.000255	0.000307			84.582	0.000246	0.000267	0.000271
75.118	0.000219	0.000223	0.000229	0.000246	0.000234	0.000259						84.633	0.000202	0.000323	0.000365	0.000214	0.000262	0.000294	0.000227	0.000253	0.000307			84.633	0.000245	0.000268	0.000269
75.161	0.000219	0.000223	0.00023	0.000247	0.000234	0.000259						84.683	0.000204	0.000325	0.000364	0.000213	0.000262	0.000293	0.000228	0.000247	0.000307			84.683	0.000246	0.000268	0.000267
75.204	0.000219	0.000223	0.00023	0.000247	0.000235	0.000259						84.734	0.000205	0.000327	0.00036	0.000213	0.00026	0.000293	0.000229	0.000244	0.000308			84.734	0.000247	0.000268	0.000266
75.247	0.000219	0.000224	0.00023	0.000248	0.000235	0.000259						84.784	0.000206	0.000326	0.000357	0.000212	0.000259	0.000293	0.000228	0.000242	0.00031			84.784	0.000249	0.000268	0.000265
75.29	0.000219	0.000225	0.000231	0.000249	0.000236	0.000258						84.835	0.000207	0.000327	0.000356	0.000212	0.000259	0.000292	0.000227	0.00024	0.000312			84.835	0.00025	0.000267	0.000265
75.334	0.000219	0.000225	0.000231	0.00025	0.000236	0.000258						84.885	0.000208	0.000327	0.000355	0.000211	0.000258	0.00029	0.000228	0.000238	0.000313			84.885	0.00025	0.000268	0.000262
75.377	0.000219	0.000225	0.00023	0.00025	0.000237	0.000258						84.936	0.000209	0.000325	0.000352	0.000209	0.000256	0.000291	0.000228	0.000237	0.000313			84.936	0.000252	0.000269	0.000261
75.42	0.000218	0.000225	0.000229	0.00025	0.000237	0.000258						84.987	0.000211	0.000325	0.000349	0.000205	0.000255	0.000292	0.000229	0.000237	0.000313			84.987	0.000253	0.00027	0.000261
75.463	0.000218	0.000225	0.000228	0.000251	0.000237	0.000258						85.037	0.000213	0.000326	0.000346	0.000203	0.000253	0.000291	0.000228	0.000235	0.000315			85.037	0.000252	0.000269	0.000263
75.506	0.000218	0.000225	0.000228	0.000251	0.000238	0.000258						85.088	0.000214	0.000325	0.000342	0.000201	0.000251	0.000292	0.000227	0.000233	0.000316			85.088	0.000253	0.000269	0.000264
75.549	0.000218	0.000226	0.000229	0.000251	0.000238	0.000258						85.138	0.000214	0.000322	0.00034	0.0002	0.000249	0.000292	0.000225	0.000231	0.000317			85.138	0.000253	0.000267	0.000263
75.592	0.000217	0.000226	0.000229	0.000252	0.000237	0.000258						85.189	0.000214	0.00032	0.000337	0.000199	0.000249	0.000292	0.000226	0.000232	0.000319			85.189	0.000254	0.000266	0.000262
75.635	0.000217	0.000227	0.00023	0.000253	0.000237	0.000258						85.239	0.000214	0.000318	0.000336	0.000198	0.000249	0.000291	0.000227	0.000232	0.000322			85.239	0.000254	0.000265	0.000262
75.679	0.000216	0.000228	0.000231	0.000254	0.000236	0.000257						85.29	0.000216	0.000318	0.000331	0.000196	0.000249	0.000289	0.000228	0.000232	0.000326			85.29	0.000254	0.000265	0.000261
75.722	0.000215	0.000229	0.00023	0.000256	0.000236	0.000258						85.341	0.000217	0.000319	0.000328	0.000196	0.00025	0.000289	0.000228	0.00023	0.000328			85.341	0.000254	0.000265	0.000258
75.765	0.000215	0.00023	0.000231	0.000257	0.000236	0.000259						85.391	0.000218	0.000317	0.000328	0.000196	0.00025	0.000288	0.000227	0.00023	0.000327			85.391	0.000254	0.000264	0.000257
75.808	0.000214	0.00023	0.000231	0.000257	0.000236	0.00026						85.442	0.000221	0.000317	0.000328	0.000195	0.000249	0.000287	0.000226	0.000228	0.000325			85.442	0.000254	0.000261	0.000258
75.851	0.000212	0.00023	0.000232	0.000259	0.000236	0.00026						85.492	0.000222	0.000316	0.000327	0.000195	0.000249	0.000288	0.000226	0.000226	0.000328			85.492	0.000254	0.000259	0.000258
75.894	0.000212	0.000231	0.000232	0.00026	0.000237	0.000259						85.543	0.000223	0.000315	0.000324	0.000194	0.000247	0.000287	0.000226	0.000226	0.000328			85.543	0.000254	0.000258	0.000257
75.937	0.000211	0.000232	0.000233	0.000261	0.000238	0.000258						85.593	0.000222	0.000315	0.000323	0.000193	0.000247	0.000288	0.000229	0.000225	0.000328			85.593	0.000253	0.000257	0.000256
75.98	0.000211	0.000233	0.000235	0.000261	0.000238	0.000256						85.644	0.000222	0.000315	0.000324	0.000193	0.000247	0.000289	0.000229	0.000225	0.000328			85.644	0.000253	0.000255	0.000257
76.024	0.00021	0.000234	0.000236	0.000262	0.000238	0.000257						85.695	0.000224	0.000314	0.000325	0.000194	0.000246	0.00029	0.000228	0.000224	0.00033			85.695	0.000252	0.000254	0.000257
76.067	0.00021	0.000234	0.000238	0.000262	0.000238	0.000257						85.745	0.000226	0.000312	0.000324	0.000194	0.000247	0.00029	0.000228	0.000223	0.00033			85.745	0.00025	0.000253	0.000255
76.11	0.00021	0.000234	0.000239	0.000263	0.000238	0.000258						85.796	0.000226	0.00031	0.000324	0.000193	0.000248	0.000288	0.000228	0.000224	0.000328			85.796	0.000249	0.000253	0.000254
76.153	0.00021	0.000235	0.000237	0.000264	0.000237	0.000258						85.846	0.000228	0.000308	0.000321	0.000192	0.000248	0.000287	0.000227	0.000222	0.000328			85.846	0.000249	0.000251	0.000254
76.196	0.000209	0.000236	0.000236	0.000264	0.000237	0.000258						85.897	0.000231	0.000307	0.000319	0.000192	0.000247	0.000287	0.000227	0.000222	0.000326			85.897	0.000247	0.000248	0.000253
76.239	0.00021	0.000237	0.000236	0.000266	0.000237	0.000257						85.947	0.000233	0.000308	0.00032	0.000191	0.000247	0.000288	0.000226	0.000221	0.000326			85.947	0.000248	0.000245	0.00025
76.282	0.000209	0.000238	0.000237	0.000267	0.000237	0.000257						85.998	0.000235	0.000309	0.00032	0.00019	0.000247	0.000287	0.000225	0.000222	0.000326			85.998	0.000249	0.000243	0.000249
76.325	0.00021	0.000238	0.000238	0.000267	0.000237	0.000257						86.049	0.000236	0.00031	0.000319	0.000188	0.000245	0.000287	0.000224	0.000221	0.000325			86.049	0.000251	0.000243	0.000249
76.369	0.00021	0.000239	0.000239	0.000267	0.000237	0.000256						86.099	0.000237	0.00031	0.00032	0.000187	0.000245	0.000285	0.000224	0.000222	0.000322			86.099	0.000251	0.000242	0.000248
76.412	0.00021	0.00024	0.00024	0.000267	0.000236	0.000255						86.15	0.000237	0.000308	0.00032	0.000185	0.000243	0.000283	0.000222	0.000222	0.000319			86.15	0.00025	0.000242	0.000248
76.455	0.000209	0.00024	0.000242	0.000266	0.000235	0.000254						86.2	0.000238	0.000306	0.000318	0.000184	0.000244	0.000283	0.000222	0.000222	0.000318			86.2	0.000249	0.000241	0.000248
76.498	0.000209	0.000241	0.000243	0.000267	0.000236	0.000254						86.251	0.000238	0.000304	0.000316	0.000184	0.000244	0.000284	0.000223	0.00022	0.000315			86.251	0.00025	0.000241	0.000249
76.541	0.000208	0.000241	0.000244	0.000267	0.000237	0.000254						86.301	0.000238	0.000301	0.000313	0.000185	0.000244	0.000285	0.000223	0.000221	0.000311			86.301	0.000249	0.000242	0.00025
76.584	0.000208	0.000242	0.000246	0.000267	0.000238	0.000254						86.352	0.000239	0.000302	0.000312	0.000185	0.000244	0.000283	0.000221	0.000223	0.000312			86.352	0.00025	0.000243	0.000251
76.627	0.000207	0.000243	0.000247	0.000268	0.000238	0.000254						86.403	0.000237	0.000302	0.000313	0.000185	0.000244	0.000283	0.000219	0.000222	0.000311			86.403	0.00025	0.000242	0.000251
76.671	0.000206	0.000243	0.000248	0.000268	0.000238	0.000254						86.453	0.000236	0.0003	0.000314	0.000186	0.000244	0.000284	0.00022	0.000221	0.00031			86.453	0.000251	0.00024	0.00025
76.714	0.000205	0.000243	0.000247	0.000268	0.00024	0.000253						86.504	0.000235	0.000299	0.000315	0.000186	0.000243	0.000284	0.00022	0.000222	0.000311			86.504	0.000252	0.000241	0.000251
76.757	0.000205	0.000244	0.000246	0.000268	0.00024	0.000252						86.554	0.000234	0.000299	0.000315	0.000186	0.000241	0.000284	0.00022	0.000223	0.00031			86.554	0.00025	0.000239	0.000252
76.8	0.000205	0.000244	0.000246	0.000268	0.00024	0.000251						86.605	0.000236	0.0003	0.000313	0.00019	0.000242	0.000285	0.000222	0.000223	0.00031			86.605	0.000248	0.000238	0.000251
76.843	0.000205	0.000245	0.000246	0.000267	0.000239	0.00025						86.655	0.000236	0.000301	0.000313	0.000192	0.000243	0.000283	0.000223	0.000224	0.000308			86.655	0.000248	0.000237	0.000251
76.886	0.000205	0.000246	0.000246	0.000268	0.000239	0.00025						86.706	0.000235	0.000301	0.000314	0.000193	0.000244	0.000283	0.000223	0.000224	0.000305			86.706	0.000247	0.000238	0.000248
76.929	0.000206	0.000246	0.000247	0.000267	0.000239	0.00025						86.757	0.000235	0.000301	0.00031	0.000193	0.000246	0.000285	0.000222	0.000225	0.000306			86.757	0.000247	0.000239	0.000248
76.972	0.000205	0.000246	0.000248	0.000267	0.000239	0.000251						86.807	0.000234	0.000301	0.000306	0.000194	0.000246	0.000287	0.000222	0.000226	0.000303			86.807	0.000249	0.000239	0.000249
77.016	0.000205	0.000247	0.000248	0.000267	0.000239	0.00025						86.858	0.000235	0.000299	0.000305	0.000193	0.000246	0.000286	0.000222	0.000226	0.0003			86.858	0.000249	0.00024	0.000252
77.059	0.000205	0.000248	0.000248	0.000268	0.000239	0.00025						86.908	0.000235	0.000297	0.000303	0.000193	0.000247	0.000285	0.00022	0.000224	0.000298			86.908	0.000247	0.000242	0.000252
77.102	0.000205	0.000249	0.000247	0.000267	0.000239	0.000249						86.959	0.000234	0.000294	0.000302	0.000193	0.000249	0.000284	0.000219	0.000224	0.000297			86.959	0.000245	0.000244	0.000251
77.145	0.000205	0.00025	0.000247	0.000266	0.000239	0.000249						87.009	0.000235	0.00029	0.000304	0.000192	0.000251	0.000283	0.000221	0.000224	0.000293			87.009	0.000246	0.000243	0.000251
77.188	0.000205	0.000249	0.000248	0.000266	0.000239	0.000248						87.06	0.000235	0.000289	0.000303	0.000193	0.000252	0.000283	0.000223	0.000224	0.00029			87.06	0.000245	0.000244	0.00025
77.231	0.000205	0.000249	0.000247	0.000267	0.00024	0.000247						87.111	0.000234	0.000288	0.0003	0.000196	0.000252	0.000282	0.000224	0.000222	0.000288			87.111	0.000247	0.000243	0.00025
77.274	0.000205	0.000249	0.000247	0.000267	0.000239	0.000246						87.161	0.000233	0.000285	0.0003	0.000197	0.000252	0.000281	0.000224	0.000222	0.000285			87.161	0.000246	0.000243	0.000252
77.317	0.000203	0.000249	0.000247	0.000267	0.00024	0.000247						87.212	0.000233	0.000282	0.0003	0.0002	0.000251	0.00028	0.000222	0.000224	0.000281			87.212	0.000246	0.000243	0.000254
77.361	0.000202	0.000249	0.000246	0.000266	0.00024	0.000248						87.262	0.000233	0.000284	0.000301	0.000202	0.000249	0.000279	0.000221	0.000224	0.000277			87.262	0.000244	0.000244	0.000255
77.404	0.000201	0.00025	0.000246	0.000266	0.00024	0.000248						87.313	0.000233	0.000284	0.000299	0.000202	0.000252	0.000279	0.00022	0.000226	0.000272			87.313	0.000245	0.000243	0.000255
77.447	0.000201	0.000252	0.000245	0.000265	0.00024	0.000247						87.363	0.000231	0.000285	0.000296	0.000202	0.000252	0.000278	0.000222	0.000228	0.000265			87.363	0.000243	0.000242	0.000256
77.49	0.000201	0.000252	0.000244	0.000265	0.000239	0.000245						87.414	0.00023	0.000286	0.000296	0.000202	0.000251	0.000278	0.000222	0.000229	0.000259			87.414	0.000244	0.000243	0.000256
77.533	0.000201	0.000252	0.000242	0.000263	0.000239	0.000244						87.465	0.00023	0.000286	0.000297	0.000203	0.000251	0.000276	0.000223	0.000227	0.000251			87.465	0.000244	0.000242	0.000257
77.576	0.0002	0.000252	0.000243	0.000263	0.00024	0.000243						87.515	0.000229	0.000282	0.0003	0.000206	0.000252	0.000275	0.000224	0.000227	0.000244			87.515	0.000244	0.000244	0.000258
77.619	0.0002	0.000253	0.000243	0.000264	0.000238	0.000243						87.566	0.000229	0.000279	0.000301	0.000207	0.000253	0.000274	0.000224	0.000228	0.000238			87.566	0.000246	0.000246	0.000258
77.662	0.000199	0.000254	0.000243	0.000265	0.000238	0.000242						87.616	0.000228	0.000278	0.000299	0.000207	0.000253	0.000272	0.000223	0.00023	0.000232			87.616	0.000246	0.000245	0.000258
77.706	0.0002	0.000254	0.000244	0.000264	0.000238	0.000242						87.667	0.000228	0.000276	0.000298	0.000208	0.000253	0.000272	0.000222	0.000231	0.000225			87.667	0.000246	0.000246	0.000259
77.749	0.0002	0.000252	0.000243	0.000264	0.000237	0.000242						87.717	0.000229	0.000276	0.000297	0.000208	0.000253	0.000273	0.000221	0.00023	0.000218			87.717	0.000245	0.000247	0.000257
77.792	0.0002	0.000251	0.000242	0.000263	0.000237	0.000243						87.768	0.000229	0.000275	0.000296	0.000208	0.000255	0.000273	0.00022	0.000229	0.000212			87.768	0.000246	0.000248	0.000257
77.835	0.0002	0.000251	0.000242	0.000262	0.000236	0.000242						87.819	0.000229	0.000273	0.000298	0.00021	0.000258	0.000272	0.000218	0.00023	0.000204			87.819	0.000247	0.000249	0.000258
77.878	0.0002	0.000252	0.000243	0.000261	0.000237	0.000241						87.869	0.00023	0.000271	0.000301	0.000211	0.000259	0.000271	0.000218	0.000231	0.000197			87.869	0.000247	0.000249	0.000258
77.921	0.000201	0.000254	0.000243	0.000261	0.000238	0.00024						87.92	0.00023	0.000269	0.000302	0.000212	0.000261	0.00027	0.000218	0.000232	0.00019			87.92	0.000247	0.000251	0.00026
77.964	0.000202	0.000255	0.000242	0.000261	0.000239	0.000241						87.97	0.00023	0.000265	0.000301	0.000215	0.000263	0.000271	0.000218	0.000232	0.000185			87.97	0.000248	0.000251	0.000261
78.007	0.000202	0.000256	0.000242	0.000261	0.00024	0.000241						88.021	0.00023	0.000264	0.0003	0.000217	0.000264	0.000271	0.000218	0.000232	0.000179			88.021	0.000249	0.000251	0.000262
78.051	0.000201	0.000257	0.000241	0.000261	0.00024	0.000241						88.071	0.00023	0.000263	0.000299	0.000217	0.000263	0.000271	0.000217	0.000231	0.000175			88.071	0.000248	0.000251	0.000264
78.094	0.000202	0.000258	0.000241	0.000261	0.000241	0.000241						88.122	0.000228	0.000258	0.000298	0.000218	0.000262	0.000271	0.000218	0.000232	0.00017			88.122	0.000248	0.000251	0.000265
78.137	0.000203	0.000258	0.00024	0.000259	0.000242	0.000241						88.173	0.000227	0.000255	0.000297	0.000218	0.000263	0.000267	0.000215	0.000234	0.000162			88.173	0.000249	0.000251	0.000266
78.18	0.000202	0.000259	0.00024	0.000259	0.000242	0.00024						88.223	0.000226	0.000254	0.000296	0.000217	0.000264	0.000266	0.000213	0.000237	0.000157			88.223	0.000251	0.000253	0.000268
78.223	0.000202	0.00026	0.00024	0.000258	0.000243	0.000241						88.274	0.000225	0.000256	0.000296	0.000217	0.000264	0.000267	0.000213	0.000236	0.000154			88.274	0.000254	0.000255	0.000269
78.266	0.000203	0.000261	0.00024	0.000258	0.000243	0.000241						88.324	0.000223	0.000257	0.000297	0.000217	0.000267	0.000267	0.000213	0.000235	0.000148			88.324	0.000254	0.000256	0.000268
78.309	0.000205	0.000262	0.00024	0.000259	0.000242	0.000241						88.375	0.000223	0.000256	0.000298	0.000216	0.000268	0.000266	0.000214	0.000235	0.000143			88.375	0.000254	0.000257	0.000268
78.353	0.000206	0.000262	0.00024	0.000259	0.000242	0.000242						88.425	0.000222	0.000257	0.0003	0.000215	0.000267	0.000266	0.000214	0.000234	0.000139			88.425	0.000255	0.000257	0.000269
78.396	0.000206	0.000262	0.000239	0.000259	0.000243	0.000243						88.476	0.000221	0.000258	0.000301	0.000217	0.000266	0.000266	0.000215	0.000233	0.000135			88.476	0.000256	0.000258	0.000272
78.439	0.000208	0.000262	0.000239	0.000259	0.000245	0.000245						88.527	0.00022	0.000258	0.000301	0.000218	0.000265	0.000265	0.000215	0.000234	0.000129			88.527	0.000256	0.00026	0.000273
78.482	0.000208	0.000262	0.00024	0.00026	0.000246	0.000246						88.577	0.00022	0.000258	0.000301	0.000219	0.000264	0.000267	0.000213	0.000234	0.000125			88.577	0.000257	0.000262	0.000275
78.525	0.000208	0.000261	0.00024	0.00026	0.000247	0.000247						88.628	0.000219	0.000258	0.000303	0.000219	0.000265	0.000268	0.000211	0.000232	0.000121			88.628	0.000258	0.000262	0.000277
78.568	0.000209	0.00026	0.00024	0.00026	0.000248	0.000247						88.678	0.000217	0.000257	0.000301	0.000219	0.000264	0.000268	0.00021	0.000232	0.000119			88.678	0.000259	0.000264	0.000279
78.611	0.000209	0.00026	0.00024	0.00026	0.000249	0.000247						88.729	0.000214	0.000256	0.0003	0.000218	0.000264	0.00027	0.00021	0.000231	0.000116			88.729	0.000258	0.000267	0.000279
78.654	0.000208	0.00026	0.000239	0.000259	0.000248	0.000248						88.78	0.000212	0.000258	0.000299	0.000217	0.000262	0.000272	0.000208	0.000231	0.000108			88.78	0.000258	0.000268	0.000279
78.698	0.000207	0.00026	0.00024	0.000258	0.000248	0.000247						88.83	0.000211	0.00026	0.000299	0.000215	0.000259	0.000275	0.000206	0.000231	0.000103			88.83	0.000257	0.00027	0.00028
78.741	0.000207	0.000258	0.00024	0.000257	0.000248	0.000248						88.881	0.000209	0.000259	0.0003	0.000215	0.000259	0.000272	0.000204	0.000231	9.9e-05			88.881	0.000256	0.00027	0.000281
78.784	0.000207	0.000257	0.000239	0.000257	0.000248	0.000249						88.931	0.000208	0.00026	0.0003	0.000212	0.000257	0.000268	0.000203	0.000231	9.5e-05			88.931	0.000255	0.00027	0.000281
78.827	0.000208	0.000257	0.000238	0.000257	0.000247	0.00025						88.982	0.000207	0.000258	0.000296	0.000209	0.000256	0.000269	0.000202	0.000231	9.1e-05			88.982	0.000254	0.00027	0.00028
78.87	0.000208	0.000256	0.000238	0.000258	0.000248	0.000249						89.032	0.000207	0.000256	0.000294	0.000208	0.000256	0.000268	0.000202	0.000232	8.7e-05			89.032	0.000253	0.00027	0.00028
78.913	0.000208	0.000256	0.000238	0.000258	0.000249	0.00025						89.083	0.000206	0.000255	0.000294	0.000208	0.000258	0.000268	0.000202	0.000233	8.3e-05			89.083	0.000254	0.000271	0.000281
78.956	0.000207	0.000256	0.000237	0.000259	0.000249	0.000252						89.134	0.000205	0.000254	0.000294	0.000208	0.00026	0.000267	0.000201	0.000234	7.7e-05			89.134	0.000256	0.000274	0.000281
78.999	0.000208	0.000257	0.000235	0.000259	0.000248	0.000253						89.184	0.000205	0.000254	0.000296	0.000208	0.000262	0.000267	0.000199	0.000233	7.5e-05			89.184	0.000257	0.000274	0.00028
79.043	0.000208	0.000257	0.000235	0.000259	0.000248	0.000254						89.235	0.000205	0.000256	0.000296	0.000208	0.000261	0.000267	0.000198	0.000232	7.4e-05			89.235	0.000257	0.000274	0.00028
79.086	0.000209	0.000257	0.000236	0.000259	0.000248	0.000254						89.285	0.000203	0.000257	0.000299	0.000208	0.000261	0.000267	0.000198	0.000233	7.1e-05			89.285	0.000257	0.000276	0.000281
79.129	0.000208	0.000256	0.000234	0.000259	0.000248	0.000253						89.336	0.000202	0.000256	0.0003	0.000208	0.000263	0.000267	0.000198	0.000232	6.9e-05			89.336	0.000258	0.000275	0.000282
79.172	0.000208	0.000254	0.000233	0.000258	0.000247	0.000252						89.386	0.000203	0.000257	0.000298	0.000209	0.000264	0.000266	0.000199	0.000231	6.5e-05			89.386	0.00026	0.000274	0.000281
79.215	0.000208	0.000253	0.000232	0.000258	0.000247	0.000252						89.437	0.000204	0.000257	0.000299	0.000208	0.000264	0.000266	0.000197	0.000231	6.1e-05			89.437	0.00026	0.000274	0.000282
79.258	0.000208	0.000253	0.000233	0.000258	0.000246	0.000252						89.488	0.000205	0.000256	0.000301	0.000205	0.000264	0.000269	0.000196	0.000229	6e-05			89.488	0.000261	0.000274	0.000284
79.301	0.000209	0.000252	0.000232	0.000258	0.000246	0.00025						89.538	0.000205	0.000254	0.000301	0.000203	0.000265	0.000271	0.000195	0.000227	5.9e-05			89.538	0.00026	0.000276	0.000285
79.344	0.000209	0.000251	0.00023	0.000258	0.000246	0.00025						89.589	0.000205	0.000253	0.000302	0.000202	0.000268	0.00027	0.000193	0.000224	5.7e-05			89.589	0.000261	0.000278	0.000287
79.388	0.000209	0.00025	0.000229	0.000258	0.000246	0.00025						89.639	0.000205	0.000254	0.000303	0.000201	0.000269	0.000271	0.000193	0.000222	5.6e-05			89.639	0.00026	0.000278	0.000288
79.431	0.000209	0.00025	0.000228	0.000257	0.000245	0.000249						89.69	0.000205	0.000254	0.000303	0.000201	0.000271	0.000272	0.000193	0.000221	5.4e-05			89.69	0.000258	0.000278	0.000289
79.474	0.000209	0.00025	0.000227	0.000257	0.000246	0.000248						89.74	0.000204	0.000257	0.000305	0.000202	0.000269	0.000272	0.000191	0.000221	5.3e-05			89.74	0.000257	0.00028	0.000289
79.517	0.000209	0.000249	0.000226	0.000257	0.000245	0.000247						89.791	0.000203	0.00026	0.000304	0.0002	0.000269	0.00027	0.00019	0.000219	5e-05			89.791	0.000257	0.000281	0.000292
79.56	0.00021	0.000248	0.000225	0.000256	0.000245	0.000246						89.842	0.000202	0.00026	0.000306	0.000199	0.00027	0.000268	0.000187	0.000217	4.8e-05			89.842	0.000255	0.000283	0.000292
79.603	0.000208	0.000248	0.000223	0.000256	0.000245	0.000246						89.892	0.000201	0.000259	0.000308	0.000198	0.000273	0.000266	0.000188	0.000217	4.7e-05			89.892	0.000254	0.000284	0.000292
79.646	0.000208	0.000247	0.000221	0.000255	0.000246	0.000247						89.943	0.0002	0.000258	0.000309	0.000197	0.000273	0.000265	0.000188	0.000216	4.7e-05			89.943	0.000253	0.000283	0.000291
79.689	0.000208	0.000245	0.000219	0.000254	0.000246	0.000246						89.993	0.000203	0.000256	0.00031	0.000196	0.000274	0.000263	0.000188	0.000215	4.8e-05			89.993	0.000253	0.00028	0.00029
79.733	0.000208	0.000245	0.000218	0.000253	0.000246	0.000245						90.044	0.000203	0.000254	0.000311	0.000196	0.000274	0.000261	0.000187	0.000214	4.8e-05			90.044	0.000252	0.000279	0.000288
79.776	0.000208	0.000245	0.000219	0.000252	0.000247	0.000245						90.094	0.000202	0.000253	0.000311	0.000194	0.000275	0.00026	0.000186	0.000214	4.9e-05			90.094	0.000251	0.000278	0.000289
79.819	0.00021	0.000244	0.000219	0.000252	0.000247	0.000244						90.145	0.000202	0.000254	0.00031	0.000195	0.000275	0.000261	0.000185	0.000214	4.8e-05			90.145	0.000252	0.000279	0.000288
79.862	0.000211	0.000244	0.000218	0.000252	0.000247	0.000244						90.196	0.000202	0.000254	0.000309	0.000194	0.000273	0.000263	0.000186	0.000211	4.6e-05			90.196	0.000251	0.00028	0.000287
79.905	0.000211	0.000243	0.000216	0.000253	0.000247	0.000244						90.246	0.000199	0.000253	0.000307	0.000193	0.000272	0.000263	0.000188	0.000211	4.7e-05			90.246	0.000249	0.000282	0.000288
79.948	0.000211	0.000242	0.000216	0.000253	0.000247	0.000244						90.297	0.000196	0.000255	0.000306	0.000192	0.000272	0.000261	0.000189	0.000211	4.9e-05			90.297	0.000245	0.000281	0.000289
79.991	0.00021	0.000243	0.000214	0.000252	0.000248	0.000244						90.347	0.000194	0.000255	0.000305	0.00019	0.000275	0.000261	0.000191	0.000209	5e-05			90.347	0.000245	0.000282	0.00029
80.035	0.000209	0.000243	0.000212	0.000252	0.000248	0.000246						90.398	0.000192	0.000254	0.000304	0.00019	0.000276	0.00026	0.000191	0.000207	5.3e-05			90.398	0.000247	0.00028	0.000291
80.078	0.000209	0.000242	0.000211	0.000252	0.000248	0.000246						90.448	0.000192	0.000255	0.000301	0.000191	0.000275	0.000259	0.000192	0.000205	5.3e-05			90.448	0.000248	0.000277	0.000289
80.121	0.000208	0.000242	0.000211	0.000251	0.000247	0.000246						90.499	0.000193	0.000256	0.000299	0.000191	0.000275	0.00026	0.000192	0.000205	5.2e-05			90.499	0.000249	0.000277	0.000288
80.164	0.000208	0.000241	0.000211	0.000251	0.000246	0.000246						90.55	0.000193	0.000256	0.000299	0.00019	0.000274	0.00026	0.000194	0.000205	5.3e-05			90.55	0.00025	0.000279	0.000287
80.207	0.000208	0.00024	0.000212	0.000251	0.000247	0.000247						90.6	0.000192	0.000253	0.000299	0.000187	0.000273	0.00026	0.000193	0.000205	5.3e-05			90.6	0.00025	0.00028	0.000286
80.25	0.000208	0.000239	0.000211	0.00025	0.000248	0.000246						90.651	0.000192	0.000252	0.000295	0.000186	0.000273	0.000263	0.000193	0.000205	5.5e-05			90.651	0.000248	0.00028	0.000285
80.293	0.000207	0.000238	0.00021	0.00025	0.000247	0.000245						90.701	0.000191	0.000255	0.000293	0.000185	0.000272	0.000264	0.000195	0.0002	5.7e-05			90.701	0.000249	0.000278	0.000286
80.336	0.000207	0.000236	0.000209	0.000249	0.000248	0.000244						90.752	0.00019	0.000257	0.000291	0.000186	0.00027	0.000265	0.000199	0.000197	5.8e-05			90.752	0.000247	0.000277	0.000286
80.38	0.000207	0.000236	0.000208	0.000249	0.000248	0.000244						90.802	0.00019	0.00026	0.00029	0.000186	0.000269	0.000264	0.0002	0.000193	6.3e-05			90.802	0.000247	0.000278	0.000285
80.423	0.000205	0.000234	0.000208	0.000248	0.000247	0.000244						90.853	0.00019	0.000263	0.000288	0.000186	0.000269	0.000263	0.000202	0.000191	6.8e-05			90.853	0.000247	0.000278	0.000284
80.466	0.000205	0.000234	0.000207	0.000248	0.000247	0.000244						90.904	0.000191	0.000264	0.000288	0.000188	0.000268	0.000261	0.000204	0.00019	7e-05			90.904	0.000245	0.00028	0.000282
80.509	0.000205	0.000233	0.000207	0.000247	0.000247	0.000243						90.954	0.000188	0.000264	0.000288	0.000187	0.000267	0.00026	0.000204	0.00019	7.1e-05			90.954	0.000245	0.000283	0.000279
80.552	0.000204	0.000232	0.000206	0.000247	0.000248	0.000241						91.005	0.000188	0.000264	0.000288	0.000185	0.000267	0.000259	0.000207	0.000191	7.3e-05			91.005	0.000244	0.000284	0.000279
80.595	0.000205	0.000233	0.000205	0.000247	0.000248	0.00024						91.055	0.000188	0.000264	0.000285	0.000185	0.000267	0.000256	0.000208	0.000191	7.7e-05			91.055	0.000243	0.000285	0.000279
80.638	0.000203	0.000232	0.000205	0.000247	0.000246	0.000238						91.106	0.000187	0.000266	0.000281	0.000184	0.000267	0.000257	0.000209	0.000189	8.1e-05			91.106	0.000242	0.000284	0.000278
80.681	0.000202	0.000231	0.000204	0.000248	0.000244	0.000238						91.156	0.000187	0.000266	0.000282	0.000184	0.000268	0.000257	0.00021	0.000187	8.5e-05			91.156	0.000241	0.00028	0.000277
80.725	0.000202	0.000231	0.000204	0.000247	0.000243	0.000238						91.207	0.000185	0.000265	0.000279	0.000183	0.000269	0.000257	0.000211	0.000187	8.8e-05			91.207	0.000243	0.000277	0.000276
80.768	0.0002	0.00023	0.000202	0.000246	0.000243	0.000236						91.258	0.000183	0.000267	0.000278	0.000184	0.000268	0.000258	0.000211	0.000185	9.3e-05			91.258	0.000243	0.000275	0.000274
80.811	0.0002	0.000228	0.000202	0.000246	0.000242	0.000235						91.308	0.000182	0.000269	0.000276	0.000185	0.000268	0.000257	0.000212	0.000183	9.8e-05			91.308	0.000242	0.000274	0.000272
80.854	0.000199	0.000227	0.000202	0.000245	0.000242	0.000235						91.359	0.000184	0.000269	0.000276	0.000184	0.000267	0.000258	0.000213	0.000183	0.000104			91.359	0.00024	0.000273	0.000269
80.897	0.000197	0.000225	0.000202	0.000245	0.000241	0.000235						91.409	0.000182	0.000272	0.000276	0.000185	0.000266	0.000257	0.000214	0.000181	0.000107			91.409	0.000239	0.000272	0.000267
80.94	0.000195	0.000224	0.000201	0.000244	0.00024	0.000234						91.46	0.000182	0.000274	0.000278	0.000187	0.000266	0.000257	0.000214	0.000179	0.000112			91.46	0.000239	0.000272	0.000267
80.983	0.000195	0.000223	0.000199	0.000242	0.000239	0.000234						91.51	0.000182	0.000275	0.000279	0.000189	0.000265	0.000259	0.000216	0.000178	0.000118			91.51	0.000237	0.00027	0.000266
81.026	0.000194	0.000221	0.0002	0.000241	0.000238	0.000234						91.561	0.000182	0.000275	0.000278	0.00019	0.000264	0.000259	0.000219	0.000177	0.000124			91.561	0.000236	0.000268	0.000264
81.07	0.000195	0.000219	0.0002	0.000239	0.000238	0.000234						91.612	0.000179	0.000275	0.000278	0.000191	0.000264	0.000261	0.000221	0.000177	0.00013			91.612	0.000234	0.000266	0.000262
81.113	0.000195	0.000218	0.000201	0.00024	0.000238	0.000232						91.662	0.000176	0.000277	0.000278	0.000193	0.000263	0.000263	0.000222	0.000175	0.000135			91.662	0.000233	0.000265	0.000263
81.156	0.000196	0.000215	0.000203	0.00024	0.000237	0.000231						91.713	0.000178	0.000278	0.00028	0.000193	0.000262	0.000263	0.000222	0.000174	0.000141			91.713	0.000232	0.000263	0.000262
81.199	0.000197	0.000213	0.000203	0.000239	0.000235	0.000231						91.763	0.000178	0.000277	0.000279	0.000193	0.00026	0.000262	0.000221	0.000174	0.000147			91.763	0.00023	0.00026	0.000263
81.242	0.000198	0.000213	0.000203	0.000239	0.000234	0.00023						91.814	0.000178	0.000279	0.000278	0.000193	0.00026	0.000261	0.000221	0.000171	0.000151			91.814	0.000229	0.000257	0.000262
81.285	0.000199	0.000211	0.000204	0.000238	0.000232	0.000228						91.864	0.000179	0.00028	0.000275	0.000195	0.000259	0.000263	0.000222	0.00017	0.000159			91.864	0.000228	0.000253	0.000264
81.328	0.000199	0.00021	0.000204	0.000237	0.000231	0.000226						91.915	0.00018	0.00028	0.000274	0.000196	0.000257	0.000263	0.000223	0.00017	0.000165			91.915	0.000227	0.000249	0.000264
81.371	0.0002	0.00021	0.000203	0.000236	0.00023	0.000225						91.966	0.00018	0.00028	0.000274	0.000196	0.000257	0.000263	0.000223	0.00017	0.000172			91.966	0.000225	0.000249	0.000264
81.415	0.0002	0.00021	0.000203	0.000235	0.000229	0.000224						92.016	0.00018	0.00028	0.000274	0.000196	0.000257	0.000263	0.000223	0.00017	0.000172			92.016	0.000225	0.000249	0.000264
81.458	0.0002	0.000209	0.000203	0.000233	0.000229	0.000222						92.067	0.00018	0.00028	0.000274	0.000196	0.000257	0.000263	0.000223	0.00017	0.000172			92.067	0.000225	0.000249	0.000264
81.501	0.000201	0.000207	0.000203	0.000231	0.000228	0.00022						92.117	0.00018	0.00028	0.000274	0.000196	0.000257	0.000263	0.000223	0.00017	0.000172			92.117	0.000225	0.000249	0.000264
81.544	0.000201	0.000207	0.000203	0.00023	0.000228	0.00022						92.168	0.00018	0.00028	0.000274	0.000196	0.000257	0.000263	0.000223	0.00017	0.000172			92.168	0.000225	0.000249	0.000264
81.587	0.000201	0.000206	0.000203	0.000229	0.000226	0.00022						92.218	0.00018	0.00028	0.000274	0.000196	0.000257	0.000263	0.000223	0.00017	0.000172			92.218	0.000225	0.000249	0.000264
81.63	0.000201	0.000206	0.000203	0.000229	0.000225	0.000221						92.269	0.00018	0.00028	0.000274	0.000196	0.000257	0.000263	0.000223	0.00017	0.000172			92.269	0.000225	0.000249	0.000264
81.673	0.0002	0.000204	0.000204	0.000229	0.000224	0.00022						92.32	0.00018	0.00028	0.000274	0.000196	0.000257	0.000263	0.000223	0.00017	0.000172			92.32	0.000225	0.000249	0.000264
81.717	0.0002	0.000204	0.000204	0.000228	0.000223	0.000221						92.37	0.00018	0.00028	0.000274	0.000196	0.000257	0.000263	0.000223	0.00017	0.000172			92.37	0.000225	0.000249	0.000264
81.76	0.000199	0.000204	0.000204	0.000227	0.000223	0.000221						92.421	0.00018	0.00028	0.000274	0.000196	0.000257	0.000263	0.000223	0.00017	0.000172			92.421	0.000225	0.000249	0.000264
81.803	0.000199	0.000204	0.000203	0.000226	0.000222	0.000221						92.471	0.00018	0.00028	0.000274	0.000196	0.000257	0.000263	0.000223	0.00017	0.000172			92.471	0.000225	0.000249	0.000264
81.846	0.000198	0.000204	0.000202	0.000227	0.000222	0.000219						92.522	0.00018	0.00028	0.000274	0.000196	0.000257	0.000263	0.000223	0.00017	0.000172			92.522	0.000225	0.000249	0.000264
81.889	0.000197	0.000203	0.000201	0.000226	0.000222	0.000218						92.572	0.00018	0.00028	0.000274	0.000196	0.000257	0.000263	0.000223	0.00017	0.000172			92.572	0.000225	0.000249	0.000264
81.932	0.000197	0.000203	0.000201	0.000224	0.000222	0.000216						92.623	0.00018	0.00028	0.000274	0.000196	0.000257	0.000263	0.000223	0.00017	0.000172			92.623	0.000225	0.000249	0.000264
81.975	0.000197	0.000202	0.000203	0.000223	0.000222	0.000215						92.674	0.00018	0.00028	0.000274	0.000196	0.000257	0.000263	0.000223	0.00017	0.000172			92.674	0.000225	0.000249	0.000264
82.018	0.000196	0.000203	0.000204	0.000221	0.000221	0.000214						92.724	0.00018	0.00028	0.000274	0.000196	0.000257	0.000263	0.000223	0.00017	0.000172			92.724	0.000225	0.000249	0.000264
82.062	0.000196	0.000203	0.000204	0.00022	0.000221	0.000214						92.775	0.00018	0.00028	0.000274	0.000196	0.000257	0.000263	0.000223	0.00017	0.000172			92.775	0.000225	0.000249	0.000264
82.105	0.000195	0.000203	0.000205	0.000219	0.000221	0.000214						92.825	0.00018	0.00028	0.000274	0.000196	0.000257	0.000263	0.000223	0.00017	0.000172			92.825	0.000225	0.000249	0.000264
82.148	0.000195	0.000203	0.000205	0.000218	0.00022	0.000214						92.876	0.00018	0.00028	0.000274	0.000196	0.000257	0.000263	0.000223	0.00017	0.000172			92.876	0.000225	0.000249	0.000264
82.191	0.000197	0.000202	0.000205	0.000217	0.00022	0.000213						92.927	0.00018	0.00028	0.000274	0.000196	0.000257	0.000263	0.000223	0.00017	0.000172			92.927	0.000225	0.000249	0.000264
82.234	0.000197	0.000201	0.000204	0.000218	0.000219	0.000211						92.977	0.00018	0.00028	0.000274	0.000196	0.000257	0.000263	0.000223	0.00017	0.000172			92.977	0.000225	0.000249	0.000264
82.277	0.000197	0.000202	0.000202	0.000217	0.000218	0.00021						93.028	0.00018	0.00028	0.000274	0.000196	0.000257	0.000263	0.000223	0.00017	0.000172			93.028	0.000225	0.000249	0.000264
82.32	0.000196	0.000202	0.000202	0.000217	0.000218	0.00021						93.078	0.00018	0.00028	0.000274	0.000196	0.000257	0.000263	0.000223	0.00017	0.000172			93.078	0.000225	0.000249	0.000264
82.363	0.000196	0.000201	0.000203	0.000216	0.000218	0.00021						93.129	0.00018	0.00028	0.000274	0.000196	0.000257	0.000263	0.000223	0.00017	0.000172			93.129	0.000225	0.000249	0.000264
82.407	0.000196	0.000201	0.000203	0.000214	0.000217	0.000208						93.179	0.00018	0.00028	0.000274	0.000196	0.000257	0.000263	0.000223	0.00017	0.000172			93.179	0.000225	0.000249	0.000264
82.45	0.000196	0.0002	0.000203	0.000213	0.000215	0.000207						93.23	0.00018	0.00028	0.000274	0.000196	0.000257	0.000263	0.000223	0.00017	0.000172			93.23	0.000225	0.000249	0.000264
82.493	0.000195	0.000199	0.000203	0.000212	0.000214	0.000205						93.281	0.00018	0.00028	0.000274	0.000196	0.000257	0.000263	0.000223	0.00017	0.000172			93.281	0.000225	0.000249	0.000264
82.536	0.000195	0.000198	0.000203	0.000212	0.000214	0.000204						93.331	0.00018	0.00028	0.000274	0.000196	0.000257	0.000263	0.000223	0.00017	0.000172			93.331	0.000225	0.000249	0.000264
82.579	0.000195	0.000197	0.000203	0.000211	0.000213	0.000203						93.382	0.00018	0.00028	0.000274	0.000196	0.000257	0.000263	0.000223	0.00017	0.000172			93.382	0.000225	0.000249	0.000264
82.622	0.000193	0.000197	0.000204	0.00021	0.000212	0.000202						93.432	0.00018	0.00028	0.000274	0.000196	0.000257	0.000263	0.000223	0.00017	0.000172			93.432	0.000225	0.000249	0.000264
82.665	0.000192	0.000196	0.000204	0.000209	0.000212	0.000201						93.483	0.00018	0.00028	0.000274	0.000196	0.000257	0.000263	0.000223	0.00017	0.000172			93.483	0.000225	0.000249	0.000264
82.708	0.000191	0.000196	0.000203	0.000208	0.000212	0.000201						93.533	0.00018	0.00028	0.000274	0.000196	0.000257	0.000263	0.000223	0.00017	0.000172			93.533	0.000225	0.000249	0.000264
82.752	0.000191	0.000196	0.000202	0.000206	0.000212	0.000199						93.584	0.00018	0.00028	0.000274	0.000196	0.000257	0.000263	0.000223	0.00017	0.000172			93.584	0.000225	0.000249	0.000264
82.795	0.00019	0.000196	0.000202	0.000205	0.000212	0.000197						93.635	0.00018	0.00028	0.000274	0.000196	0.000257	0.000263	0.000223	0.00017	0.000172			93.635	0.000225	0.000249	0.000264
82.838	0.00019	0.000196	0.000202	0.000204	0.000212	0.000195						93.685	0.00018	0.00028	0.000274	0.000196	0.000257	0.000263	0.000223	0.00017	0.000172			93.685	0.000225	0.000249	0.000264
82.881	0.00019	0.000196	0.000201	0.000203	0.000211	0.000195						93.736	0.00018	0.00028	0.000274	0.000196	0.000257	0.000263	0.000223	0.00017	0.000172			93.736	0.000225	0.000249	0.000264
82.924	0.00019	0.000195	0.000201	0.000202	0.00021	0.000195						93.786	0.00018	0.00028	0.000274	0.000196	0.000257	0.000263	0.000223	0.00017	0.000172			93.786	0.000225	0.000249	0.000264
82.967	0.000189	0.000194	0.000201	0.0002	0.000209	0.000194						93.837	0.00018	0.00028	0.000274	0.000196	0.000257	0.000263	0.000223	0.00017	0.000172			93.837	0.000225	0.000249	0.000264
83.01	0.00019	0.000192	0.000201	0.000198	0.000209	0.000193						93.887	0.00018	0.00028	0.000274	0.000196	0.000257	0.000263	0.000223	0.00017	0.000172			93.887	0.000225	0.000249	0.000264
83.053	0.00019	0.000192	0.000201	0.000198	0.000209	0.000192						93.938	0.00018	0.00028	0.000274	0.000196	0.000257	0.000263	0.000223	0.00017	0.000172			93.938	0.000225	0.000249	0.000264
83.097	0.00019	0.000191	0.0002	0.000197	0.000209	0.000191						93.989	0.00018	0.00028	0.000274	0.000196	0.000257	0.000263	0.000223	0.00017	0.000172			93.989	0.000225	0.000249	0.000264
83.14	0.00019	0.00019	0.000199	0.000196	0.000207	0.00019						94.039	0.00018	0.00028	0.000274	0.000196	0.000257	0.000263	0.000223	0.00017	0.000172			94.039	0.000225	0.000249	0.000264
83.183	0.000191	0.00019	0.0002	0.000195	0.000206	0.000189						94.09	0.00018	0.00028	0.000274	0.000196	0.000257	0.000263	0.000223	0.00017	0.000172			94.09	0.000225	0.000249	0.000264
83.226	0.000192	0.000188	0.0002	0.000194	0.000205	0.000187						94.14	0.00018	0.00028	0.000274	0.000196	0.000257	0.000263	0.000223	0.00017	0.000172			94.14	0.000225	0.000249	0.000264
83.269	0.000192	0.000187	0.000201	0.000194	0.000203	0.000186						94.191	0.00018	0.00028	0.000274	0.000196	0.000257	0.000263	0.000223	0.00017	0.000172			94.191	0.000225	0.000249	0.000264
83.312	0.00019	0.000186	0.000202	0.000194	0.000202	0.000185						94.241	0.00018	0.00028	0.000274	0.000196	0.000257	0.000263	0.000223	0.00017	0.000172			94.241	0.000225	0.000249	0.000264
83.355	0.000189	0.000186	0.000201	0.000193	0.0002	0.000185						94.292	0.00018	0.00028	0.000274	0.000196	0.000257	0.000263	0.000223	0.00017	0.000172			94.292	0.000225	0.000249	0.000264
83.399	0.000189	0.000187	0.000201	0.000193	0.000199	0.000185						94.343	0.00018	0.00028	0.000274	0.000196	0.000257	0.000263	0.000223	0.00017	0.000172			94.343	0.000225	0.000249	0.000264
83.442	0.000189	0.000187	0.000201	0.000193	0.000197	0.000185						94.393	0.00018	0.00028	0.000274	0.000196	0.000257	0.000263	0.000223	0.00017	0.000172			94.393	0.000225	0.000249	0.000264
83.485	0.000189	0.000188	0.0002	0.000193	0.000194	0.000184						94.444	0.00018	0.00028	0.000274	0.000196	0.000257	0.000263	0.000223	0.00017	0.000172			94.444	0.000225	0.000249	0.000264
83.528	0.000188	0.000188	0.000199	0.000193	0.000194	0.000182						94.494	0.00018	0.00028	0.000274	0.000196	0.000257	0.000263	0.000223	0.00017	0.000172			94.494	0.000225	0.000249	0.000264
83.571	0.000186	0.000188	0.000199	0.000192	0.000193	0.000181						94.545	0.00018	0.00028	0.000274	0.000196	0.000257	0.000263	0.000223	0.00017	0.000172			94.545	0.000225	0.000249	0.000264
83.614	0.000186	0.000189	0.000199	0.000193	0.000192	0.00018						94.595	0.00018	0.00028	0.000274	0.000196	0.000257	0.000263	0.000223	0.00017	0.000172			94.595	0.000225	0.000249	0.000264
83.657	0.000186	0.00019	0.0002	0.000193	0.000192	0.000179						94.646	0.00018	0.00028	0.000274	0.000196	0.000257	0.000263	0.000223	0.00017	0.000172			94.646	0.000225	0.000249	0.000264
83.7	0.000186	0.000189	0.0002	0.000192	0.000191	0.000179						94.697	0.00018	0.00028	0.000274	0.000196	0.000257	0.000263	0.000223	0.00017	0.000172			94.697	0.000225	0.000249	0.000264
83.744	0.000187	0.000188	0.000201	0.000191	0.000191	0.000179						94.747	0.00018	0.00028	0.000274	0.000196	0.000257	0.000263	0.000223	0.00017	0.000172			94.747	0.000225	0.000249	0.000264
83.787	0.000187	0.000188	0.000201	0.00019	0.000191	0.000179						94.798	0.00018	0.00028	0.000274	0.000196	0.000257	0.000263	0.000223	0.00017	0.000172			94.798	0.000225	0.000249	0.000264
83.83	0.000187	0.000189	0.0002	0.000189	0.00019	0.000178						94.848	0.00018	0.00028	0.000274	0.000196	0.000257	0.000263	0.000223	0.00017	0.000172			94.848	0.000225	0.000249	0.000264
83.873	0.000188	0.00019	0.000201	0.000188	0.000191	0.000176						94.899	0.00018	0.00028	0.000274	0.000196	0.000257	0.000263	0.000223	0.00017	0.000172			94.899	0.000225	0.000249	0.000264
83.916	0.000189	0.000191	0.0002	0.000189	0.00019	0.000174						94.949	0.00018	0.00028	0.000274	0.000196	0.000257	0.000263	0.000223	0.00017	0.000172			94.949	0.000225	0.000249	0.000264
83.959	0.000189	0.000192	0.000199	0.000189	0.00019	0.000173						95	0.00018	0.00028	0.000274	0.000196	0.000257	0.000263	0.000223	0.00017	0.000172			95	0.000225	0.000249	0.000264
84.002	0.000188	0.000192	0.000198	0.00019	0.00019	0.000174
84.045	0.000186	0.000192	0.000196	0.000191	0.00019	0.000174
84.089	0.000185	0.000193	0.000195	0.000192	0.00019	0.000174
84.132	0.000186	0.000195	0.000196	0.000193	0.00019	0.000173
84.175	0.000186	0.000196	0.000196	0.000194	0.00019	0.000173
84.218	0.000186	0.000197	0.000197	0.000195	0.000189	0.000173
84.261	0.000186	0.000196	0.000197	0.000196	0.000189	0.000173
84.304	0.000186	0.000196	0.000197	0.000198	0.000188	0.000173
84.347	0.000186	0.000195	0.000198	0.000199	0.000186	0.000172
84.39	0.000185	0.000194	0.000198	0.0002	0.000186	0.000172
84.434	0.000186	0.000194	0.000199	0.000202	0.000186	0.000172
84.477	0.000187	0.000194	0.0002	0.000203	0.000184	0.000172
84.52	0.000187	0.000195	0.0002	0.000204	0.000183	0.000172
84.563	0.000187	0.000195	0.000199	0.000204	0.000182	0.000171
84.606	0.000187	0.000195	0.000199	0.000203	0.00018	0.000171
84.649	0.000186	0.000197	0.0002	0.000202	0.000179	0.00017
84.692	0.000183	0.000196	0.0002	0.000202	0.000177	0.000169
84.735	0.000182	0.000195	0.0002	0.000203	0.000178	0.000168
84.779	0.000181	0.000195	0.000199	0.000204	0.000177	0.000168
84.822	0.000181	0.000194	0.000198	0.000205	0.000174	0.000169
84.865	0.000181	0.000194	0.000198	0.000206	0.000173	0.000169
84.908	0.000181	0.000193	0.000198	0.000207	0.000173	0.000169
84.951	0.00018	0.000193	0.000196	0.000209	0.000173	0.00017
84.994	0.00018	0.000194	0.000195	0.000209	0.000171	0.00017
85.037	0.00018	0.000194	0.000195	0.00021	0.000169	0.00017
85.081	0.00018	0.000194	0.000195	0.000212	0.000168	0.000172
85.124	0.000179	0.000193	0.000194	0.000213	0.000167	0.000172
85.167	0.000178	0.000191	0.000193	0.000213	0.000165	0.000172
85.21	0.000177	0.00019	0.000194	0.000214	0.000164	0.000171
85.253	0.000176	0.00019	0.000194	0.000215	0.000164	0.000171
85.296	0.000176	0.000191	0.000194	0.000217	0.000164	0.000171
85.339	0.000176	0.000191	0.000194	0.000218	0.000163	0.00017
85.382	0.000176	0.000192	0.000194	0.000219	0.000162	0.000169
85.426	0.000176	0.000191	0.000193	0.000219	0.000162	0.000168
85.469	0.000176	0.000191	0.000192	0.000221	0.000162	0.000166
85.512	0.000175	0.000191	0.000191	0.000222	0.000161	0.000165
85.555	0.000174	0.00019	0.00019	0.000223	0.000161	0.000164
85.598	0.000172	0.000188	0.000189	0.000224	0.00016	0.000163
85.641	0.000172	0.000188	0.000187	0.000226	0.000161	0.000164
85.684	0.000171	0.000187	0.000186	0.000227	0.000161	0.000163
85.727	0.000171	0.000188	0.000187	0.000227	0.000161	0.000162
85.771	0.00017	0.000189	0.000188	0.000227	0.000162	0.000163
85.814	0.000171	0.000189	0.000188	0.000228	0.000162	0.000164
85.857	0.00017	0.00019	0.000187	0.00023	0.00016	0.000163
85.9	0.000171	0.000189	0.000187	0.00023	0.00016	0.000163
85.943	0.00017	0.000188	0.000187	0.000231	0.00016	0.000163
85.986	0.000169	0.000188	0.000186	0.000231	0.000159	0.000163
86.029	0.000169	0.000188	0.000186	0.000232	0.000159	0.000165
86.072	0.000167	0.000188	0.000187	0.000233	0.000159	0.000165
86.116	0.000166	0.000188	0.000187	0.000234	0.000159	0.000165
86.159	0.000167	0.000188	0.000188	0.000235	0.000159	0.000166
86.202	0.000167	0.000188	0.000189	0.000236	0.00016	0.000167
86.245	0.000165	0.000188	0.000188	0.000237	0.000161	0.000167
86.288	0.000164	0.000187	0.000187	0.000238	0.000162	0.000167
86.331	0.000163	0.000188	0.000187	0.000238	0.000162	0.000167
86.374	0.000163	0.000188	0.000186	0.000239	0.000162	0.000167
86.417	0.000162	0.000188	0.000187	0.000239	0.000161	0.000167
86.461	0.000161	0.000188	0.000188	0.000239	0.00016	0.000167
86.504	0.000162	0.000188	0.000188	0.000238	0.00016	0.000166
86.547	0.000161	0.000189	0.000188	0.000237	0.000159	0.000165
86.59	0.000161	0.000191	0.000189	0.000237	0.000159	0.000164
86.633	0.000161	0.000191	0.00019	0.000237	0.000159	0.000163
86.676	0.000161	0.000191	0.000191	0.000237	0.000158	0.000163
86.719	0.000161	0.000191	0.000191	0.000235	0.000159	0.000164
86.763	0.000159	0.000191	0.000192	0.000234	0.000159	0.000164
86.806	0.000158	0.000192	0.000192	0.000234	0.000158	0.000164
86.849	0.000156	0.000191	0.000193	0.000233	0.000157	0.000164
86.892	0.000155	0.00019	0.000193	0.000232	0.000157	0.000164
86.935	0.000155	0.000191	0.000192	0.000232	0.000157	0.000162
86.978	0.000155	0.000191	0.000192	0.000231	0.000157	0.000162
87.021	0.000157	0.000192	0.000194	0.00023	0.000158	0.000163
87.064	0.000158	0.000192	0.000196	0.000229	0.000159	0.000164
87.108	0.000158	0.000191	0.000196	0.000229	0.000159	0.000163
87.151	0.000159	0.00019	0.000197	0.000229	0.00016	0.000162
87.194	0.000159	0.00019	0.000199	0.000228	0.00016	0.000162
87.237	0.000159	0.000191	0.000198	0.000227	0.00016	0.000162
87.28	0.000159	0.00019	0.000199	0.000225	0.00016	0.000161
87.323	0.000159	0.00019	0.0002	0.000224	0.00016	0.00016
87.366	0.00016	0.000191	0.000199	0.000223	0.00016	0.000159
87.409	0.00016	0.000191	0.000199	0.000222	0.00016	0.000159
87.453	0.00016	0.000192	0.000198	0.000221	0.000159	0.00016
87.496	0.00016	0.000193	0.000198	0.00022	0.000158	0.000159
87.539	0.000161	0.000192	0.000199	0.000221	0.000158	0.000158
87.582	0.00016	0.000192	0.0002	0.000221	0.000159	0.000158
87.625	0.000161	0.000192	0.000201	0.000221	0.000161	0.000159
87.668	0.000163	0.000192	0.000203	0.000221	0.000163	0.00016
87.711	0.000163	0.000192	0.000203	0.00022	0.000164	0.000161
87.754	0.000162	0.000193	0.000203	0.000219	0.000164	0.000162
87.798	0.000161	0.000195	0.000203	0.000218	0.000165	0.000161
87.841	0.000161	0.000196	0.000202	0.000217	0.000165	0.000161
87.884	0.000161	0.000196	0.000201	0.000216	0.000165	0.00016
87.927	0.000161	0.000195	0.0002	0.000216	0.000166	0.00016
87.97	0.00016	0.000194	0.0002	0.000215	0.000166	0.000161
88.013	0.000159	0.000194	0.000202	0.000213	0.000166	0.000161
88.056	0.000159	0.000195	0.000203	0.000213	0.000167	0.000161
88.099	0.000158	0.000196	0.000204	0.000212	0.000167	0.000162
88.143	0.000158	0.000197	0.000205	0.00021	0.000168	0.000162
88.186	0.000159	0.000197	0.000206	0.000209	0.000169	0.000161
88.229	0.000159	0.000198	0.000206	0.00021	0.00017	0.000161
88.272	0.000159	0.000199	0.000206	0.000209	0.000171	0.00016
88.315	0.000159	0.000201	0.000206	0.000208	0.000172	0.00016
88.358	0.000158	0.000202	0.000207	0.000206	0.000173	0.00016
88.401	0.000158	0.000203	0.000208	0.000205	0.000174	0.00016
88.445	0.000158	0.000204	0.000207	0.000205	0.000174	0.000161
88.488	0.000159	0.000204	0.000207	0.000204	0.000175	0.000161
88.531	0.00016	0.000204	0.000207	0.000203	0.000176	0.00016
88.574	0.000161	0.000204	0.000207	0.000203	0.000176	0.00016
88.617	0.000161	0.000204	0.000208	0.000203	0.000176	0.00016
88.66	0.00016	0.000204	0.000207	0.000203	0.000176	0.00016
88.703	0.000161	0.000203	0.000207	0.000202	0.000175	0.00016
88.746	0.00016	0.000204	0.000207	0.000201	0.000175	0.00016
88.79	0.000159	0.000205	0.000208	0.0002	0.000176	0.000159
88.833	0.000159	0.000206	0.000207	0.000198	0.000177	0.000159
88.876	0.000159	0.000206	0.000207	0.000197	0.000177	0.00016
88.919	0.000159	0.000207	0.000207	0.000197	0.000177	0.00016
88.962	0.00016	0.000207	0.000207	0.000196	0.000178	0.00016
89.005	0.00016	0.000206	0.000207	0.000194	0.000177	0.00016
89.048	0.000161	0.000206	0.000208	0.000194	0.000177	0.00016
89.091	0.000161	0.000205	0.000207	0.000193	0.000177	0.00016
89.135	0.000162	0.000205	0.000208	0.000193	0.000177	0.00016
89.178	0.000164	0.000205	0.000209	0.000191	0.000175	0.000161
89.221	0.000166	0.000205	0.000209	0.000189	0.000174	0.000161
89.264	0.000167	0.000205	0.00021	0.000188	0.000174	0.000162
89.307	0.000167	0.000205	0.000211	0.000187	0.000174	0.000163
89.35	0.000168	0.000206	0.00021	0.000187	0.000175	0.000165
89.393	0.000168	0.000207	0.000209	0.000187	0.000174	0.000166
89.436	0.000169	0.000208	0.00021	0.000186	0.000174	0.000167
89.48	0.00017	0.000208	0.00021	0.000187	0.000172	0.000167
89.523	0.00017	0.000208	0.000208	0.000187	0.000171	0.000166
89.566	0.00017	0.000208	0.000208	0.000187	0.000171	0.000166
89.609	0.00017	0.000209	0.000208	0.000187	0.00017	0.000166
89.652	0.00017	0.000211	0.000207	0.000186	0.000171	0.000165
89.695	0.000172	0.000211	0.000207	0.000184	0.000171	0.000166
89.738	0.000174	0.000211	0.000208	0.000183	0.000172	0.000166
89.781	0.000176	0.00021	0.000209	0.000181	0.000173	0.000167
89.825	0.000179	0.000209	0.000209	0.00018	0.000174	0.000167
89.868	0.000181	0.000209	0.00021	0.000179	0.000175	0.000167
89.911	0.000182	0.000207	0.000208	0.000179	0.000174	0.000167
89.954	0.000182	0.000206	0.000208	0.000179	0.000175	0.000167
89.997	0.000181	0.000204	0.000208	0.00018	0.000175	0.000168
90.04	0.00018	0.000203	0.000207	0.00018	0.000175	0.000169
90.083	0.000181	0.000202	0.000207	0.00018	0.000175	0.000171
90.127	0.000183	0.000203	0.000208	0.000181	0.000175	0.000172
90.17	0.000186	0.000202	0.000208	0.00018	0.000176	0.000172
90.213	0.000187	0.000201	0.000208	0.00018	0.000175	0.000173
90.256	0.000189	0.000201	0.000209	0.00018	0.000175	0.000174
90.299	0.00019	0.000201	0.000208	0.00018	0.000175	0.000175
90.342	0.000192	0.000201	0.000207	0.000181	0.000176	0.000174
90.385	0.000193	0.000199	0.000207	0.000182	0.000177	0.000173
90.428	0.000193	0.000198	0.000207	0.000182	0.000176	0.000173
90.472	0.000194	0.000197	0.000207	0.000181	0.000177	0.000173
90.515	0.000195	0.000197	0.000207	0.00018	0.000177	0.000173
90.558	0.000196	0.000196	0.000206	0.000178	0.000176	0.000174
90.601	0.000196	0.000196	0.000206	0.000176	0.000176	0.000174
90.644	0.000197	0.000196	0.000205	0.000175	0.000176	0.000174
90.687	0.000197	0.000196	0.000204	0.000176	0.000178	0.000175
90.73	0.000198	0.000195	0.000204	0.000178	0.00018	0.000175
90.773	0.000199	0.000194	0.000203	0.000178	0.00018	0.000176
90.817	0.000201	0.000194	0.000201	0.000179	0.00018	0.000176
90.86	0.000201	0.000194	0.0002	0.000179	0.00018	0.000177
90.903	0.000201	0.000193	0.000199	0.00018	0.000181	0.000176
90.946	0.0002	0.000193	0.000198	0.00018	0.00018	0.000176
90.989	0.000201	0.000193	0.000197	0.000179	0.000179	0.000176
91.032	0.000202	0.000194	0.000196	0.000179	0.000179	0.000177
91.075	0.000202	0.000194	0.000196	0.000179	0.000179	0.00018
91.118	0.000202	0.000194	0.000196	0.000179	0.000178	0.000182
91.162	0.000202	0.000193	0.000196	0.000179	0.000177	0.000182
91.205	0.000204	0.000193	0.000196	0.00018	0.000178	0.000182
91.248	0.000205	0.000194	0.000195	0.000181	0.000178	0.000184
91.291	0.000206	0.000195	0.000195	0.000181	0.000178	0.000186
91.334	0.000206	0.000196	0.000195	0.000181	0.000178	0.000185
91.377	0.000206	0.000198	0.000195	0.000181	0.000178	0.000185
91.42	0.000207	0.0002	0.000194	0.000183	0.000179	0.000183
91.463	0.000209	0.000201	0.000192	0.000184	0.00018	0.000182
91.507	0.000209	0.000202	0.000191	0.000183	0.00018	0.000183
91.55	0.000209	0.000203	0.000189	0.000184	0.000181	0.000183
91.593	0.00021	0.000204	0.000189	0.000184	0.000182	0.000183
91.636	0.000211	0.000205	0.000189	0.000185	0.000184	0.000183
91.679	0.000211	0.000207	0.000188	0.000185	0.000187	0.000182
91.722	0.000211	0.000208	0.00019	0.000186	0.000188	0.000182
91.765	0.000212	0.00021	0.000191	0.000185	0.00019	0.000183
91.809	0.000211	0.000211	0.000191	0.000185	0.000192	0.000184
91.852	0.000212	0.000213	0.00019	0.000185	0.000192	0.000184
91.895	0.000213	0.000215	0.00019	0.000184	0.000192	0.000184
91.938	0.000214	0.000217	0.00019	0.000184	0.000194	0.000185
91.981	0.000214	0.000218	0.000189	0.000183	0.000194	0.000185
92.024	0.000214	0.000218	0.000189	0.000183	0.000194	0.000185
92.067	0.000214	0.000218	0.000189	0.000183	0.000194	0.000185
92.11	0.000214	0.000218	0.000189	0.000183	0.000194	0.000185
92.154	0.000214	0.000218	0.000189	0.000183	0.000194	0.000185
92.197	0.000214	0.000218	0.000189	0.000183	0.000194	0.000185
92.24	0.000214	0.000218	0.000189	0.000183	0.000194	0.000185
92.283	0.000214	0.000218	0.000189	0.000183	0.000194	0.000185
92.326	0.000214	0.000218	0.000189	0.000183	0.000194	0.000185
92.369	0.000214	0.000218	0.000189	0.000183	0.000194	0.000185
92.412	0.000214	0.000218	0.000189	0.000183	0.000194	0.000185
92.455	0.000214	0.000218	0.000189	0.000183	0.000194	0.000185
92.499	0.000214	0.000218	0.000189	0.000183	0.000194	0.000185
92.542	0.000214	0.000218	0.000189	0.000183	0.000194	0.000185
92.585	0.000214	0.000218	0.000189	0.000183	0.000194	0.000185
92.628	0.000214	0.000218	0.000189	0.000183	0.000194	0.000185
92.671	0.000214	0.000218	0.000189	0.000183	0.000194	0.000185
92.714	0.000214	0.000218	0.000189	0.000183	0.000194	0.000185
92.757	0.000214	0.000218	0.000189	0.000183	0.000194	0.000185
92.8	0.000214	0.000218	0.000189	0.000183	0.000194	0.000185
92.844	0.000214	0.000218	0.000189	0.000183	0.000194	0.000185
92.887	0.000214	0.000218	0.000189	0.000183	0.000194	0.000185
92.93	0.000214	0.000218	0.000189	0.000183	0.000194	0.000185
92.973	0.000214	0.000218	0.000189	0.000183	0.000194	0.000185
93.016	0.000214	0.000218	0.000189	0.000183	0.000194	0.000185
93.059	0.000214	0.000218	0.000189	0.000183	0.000194	0.000185
93.102	0.000214	0.000218	0.000189	0.000183	0.000194	0.000185
93.145	0.000214	0.000218	0.000189	0.000183	0.000194	0.000185
93.189	0.000214	0.000218	0.000189	0.000183	0.000194	0.000185
93.232	0.000214	0.000218	0.000189	0.000183	0.000194	0.000185
93.275	0.000214	0.000218	0.000189	0.000183	0.000194	0.000185
93.318	0.000214	0.000218	0.000189	0.000183	0.000194	0.000185
93.361	0.000214	0.000218	0.000189	0.000183	0.000194	0.000185
93.404	0.000214	0.000218	0.000189	0.000183	0.000194	0.000185
93.447	0.000214	0.000218	0.000189	0.000183	0.000194	0.000185
93.491	0.000214	0.000218	0.000189	0.000183	0.000194	0.000185
93.534	0.000214	0.000218	0.000189	0.000183	0.000194	0.000185
93.577	0.000214	0.000218	0.000189	0.000183	0.000194	0.000185
93.62	0.000214	0.000218	0.000189	0.000183	0.000194	0.000185
93.663	0.000214	0.000218	0.000189	0.000183	0.000194	0.000185
93.706	0.000214	0.000218	0.000189	0.000183	0.000194	0.000185
93.749	0.000214	0.000218	0.000189	0.000183	0.000194	0.000185
93.792	0.000214	0.000218	0.000189	0.000183	0.000194	0.000185
93.836	0.000214	0.000218	0.000189	0.000183	0.000194	0.000185
93.879	0.000214	0.000218	0.000189	0.000183	0.000194	0.000185
93.922	0.000214	0.000218	0.000189	0.000183	0.000194	0.000185
93.965	0.000214	0.000218	0.000189	0.000183	0.000194	0.000185
94.008	0.000214	0.000218	0.000189	0.000183	0.000194	0.000185
94.051	0.000214	0.000218	0.000189	0.000183	0.000194	0.000185
94.094	0.000214	0.000218	0.000189	0.000183	0.000194	0.000185
94.137	0.000214	0.000218	0.000189	0.000183	0.000194	0.000185
94.181	0.000214	0.000218	0.000189	0.000183	0.000194	0.000185
94.224	0.000214	0.000218	0.000189	0.000183	0.000194	0.000185
94.267	0.000214	0.000218	0.000189	0.000183	0.000194	0.000185
94.31	0.000214	0.000218	0.000189	0.000183	0.000194	0.000185
94.353	0.000214	0.000218	0.000189	0.000183	0.000194	0.000185
94.396	0.000214	0.000218	0.000189	0.000183	0.000194	0.000185
94.439	0.000214	0.000218	0.000189	0.000183	0.000194	0.000185
94.482	0.000214	0.000218	0.000189	0.000183	0.000194	0.000185
94.526	0.000214	0.000218	0.000189	0.000183	0.000194	0.000185
94.569	0.000214	0.000218	0.000189	0.000183	0.000194	0.000185
94.612	0.000214	0.000218	0.000189	0.000183	0.000194	0.000185
94.655	0.000214	0.000218	0.000189	0.000183	0.000194	0.000185
94.698	0.000214	0.000218	0.000189	0.000183	0.000194	0.000185
94.741	0.000214	0.000218	0.000189	0.000183	0.000194	0.000185
94.784	0.000214	0.000218	0.000189	0.000183	0.000194	0.000185
94.827	0.000214	0.000218	0.000189	0.000183	0.000194	0.000185
94.871	0.000214	0.000218	0.000189	0.000183	0.000194	0.000185
94.914	0.000214	0.000218	0.000189	0.000183	0.000194	0.000185
94.957	0.000214	0.000218	0.000189	0.000183	0.000194	0.000185
95	0.000214	0.000218	0.000189	0.000183	0.000194	0.000185
																																					9.6e-05	0.000129	0.000138	9e-05	9.2e-05	9.6e-05	9.7e-05	9.8e-05	0.000109
																																					9.6e-05	0.000129	0.000138	9e-05	9.2e-05	9.6e-05	9.7e-05	9.8e-05	0.000109
																																					9.6e-05	0.000129	0.000138	9e-05	9.2e-05	9.6e-05	9.7e-05	9.8e-05	0.000109
																																					9.6e-05	0.000129	0.000138	9e-05	9.2e-05	9.6e-05	9.7e-05	9.8e-05	0.000109
																																					9.6e-05	0.000129	0.000138	9e-05	9.2e-05	9.6e-05	9.7e-05	9.8e-05	0.000109
																																					9.6e-05	0.000129	0.000138	9e-05	9.2e-05	9.6e-05	9.7e-05	9.8e-05	0.000109
																																					9.6e-05	0.000129	0.000138	9e-05	9.2e-05	9.6e-05	9.7e-05	9.8e-05	0.000109
																																					9.6e-05	0.000129	0.000138	9e-05	9.2e-05	9.6e-05	9.7e-05	9.8e-05	0.000109
																																					9.6e-05	0.000129	0.000138	9e-05	9.2e-05	9.6e-05	9.7e-05	9.8e-05	0.000109
																																					9.6e-05	0.000129	0.000138	9e-05	9.2e-05	9.6e-05	9.7e-05	9.8e-05	0.000109
																																					9.6e-05	0.000129	0.000138	9e-05	9.2e-05	9.6e-05	9.7e-05	9.8e-05	0.000109
																																					9.6e-05	0.000129	0.000138	9e-05	9.2e-05	9.6e-05	9.7e-05	9.8e-05	0.000109
																																					9.6e-05	0.000129	0.000138	9e-05	9.2e-05	9.6e-05	9.7e-05	9.8e-05	0.000109
																																					9.6e-05	0.000129	0.000138	9e-05	9.2e-05	9.6e-05	9.7e-05	9.8e-05	0.000109
																																					9.6e-05	0.000129	0.000138	9e-05	9.2e-05	9.6e-05	9.7e-05	9.8e-05	0.000109
																																					9.6e-05	0.000129	0.000138	9e-05	9.2e-05	9.6e-05	9.7e-05	9.8e-05	0.000109
																																					9.6e-05	0.000129	0.000138	9e-05	9.2e-05	9.6e-05	9.7e-05	9.8e-05	0.000109
																																					9.6e-05	0.000129	0.000138	9e-05	9.2e-05	9.6e-05	9.7e-05	9.8e-05	0.000109
																																					9.6e-05	0.000129	0.000138	9e-05	9.2e-05	9.6e-05	9.7e-05	9.8e-05	0.000109
																																					9.6e-05	0.000129	0.000138	9e-05	9.2e-05	9.6e-05	9.7e-05	9.8e-05	0.000109
																																					9.6e-05	0.000129	0.000138	9e-05	9.2e-05	9.6e-05	9.7e-05	9.8e-05	0.000109
																																					9.6e-05	0.000129	0.000138	9e-05	9.2e-05	9.6e-05	9.7e-05	9.8e-05	0.000109
																																					9.6e-05	0.000129	0.000138	9e-05	9.2e-05	9.6e-05	9.7e-05	9.8e-05	0.000109
																																					9.6e-05	0.000129	0.000138	9e-05	9.2e-05	9.6e-05	9.7e-05	9.8e-05	0.000109
																																					9.6e-05	0.000129	0.000138	9e-05	9.2e-05	9.6e-05	9.7e-05	9.8e-05	0.000109
																																					9.6e-05	0.000129	0.000138	9e-05	9.2e-05	9.6e-05	9.7e-05	9.8e-05	0.000109
																																					9.6e-05	0.000129	0.000138	9e-05	9.2e-05	9.6e-05	9.7e-05	9.8e-05	0.000109
																																					9.6e-05	0.000129	0.000138	9e-05	9.2e-05	9.6e-05	9.7e-05	9.8e-05	0.000109
																																					9.6e-05	0.000129	0.000138	9e-05	9.2e-05	9.6e-05	9.7e-05	9.8e-05	0.000109
																																					9.6e-05	0.000129	0.000138	9e-05	9.2e-05	9.6e-05	9.7e-05	9.8e-05	0.000109
																																					9.6e-05	0.000129	0.000138	9e-05	9.2e-05	9.6e-05	9.7e-05	9.8e-05	0.000109
																																					9.6e-05	0.000129	0.000138	9e-05	9.2e-05	9.6e-05	9.7e-05	9.8e-05	0.000109
																																					9.6e-05	0.000129	0.000138	9e-05	9.2e-05	9.6e-05	9.7e-05	9.8e-05	0.000109
																																					9.6e-05	0.000129	0.000138	9e-05	9.2e-05	9.6e-05	9.7e-05	9.8e-05	0.000109
																																					9.6e-05	0.000129	0.000138	9e-05	9.2e-05	9.6e-05	9.7e-05	9.8e-05	0.000109
																																					9.6e-05	0.000129	0.000138	9e-05	9.2e-05	9.6e-05	9.7e-05	9.8e-05	0.000109
																																					9.6e-05	0.000129	0.000138	9e-05	9.2e-05	9.6e-05	9.7e-05	9.8e-05	0.000109
																																					9.6e-05	0.000129	0.000138	9e-05	9.2e-05	9.6e-05	9.7e-05	9.8e-05	0.000109
																																					9.6e-05	0.000129	0.000138	9e-05	9.2e-05	9.6e-05	9.7e-05	9.8e-05	0.000109
																																					9.6e-05	0.000129	0.000138	9e-05	9.2e-05	9.6e-05	9.7e-05	9.8e-05	0.000109
																																					9.6e-05	0.000129	0.000138	9e-05	9.2e-05	9.6e-05	9.7e-05	9.8e-05	0.000109
																																					9.6e-05	0.000129	0.000138	9e-05	9.2e-05	9.6e-05	9.7e-05	9.8e-05	0.000109
																																					9.6e-05	0.000129	0.000138	9e-05	9.2e-05	9.6e-05	9.7e-05	9.8e-05	0.000109
																																					9.6e-05	0.000129	0.000138	9e-05	9.2e-05	9.6e-05	9.7e-05	9.8e-05	0.000109
																																					9.6e-05	0.000129	0.000138	9e-05	9.2e-05	9.6e-05	9.7e-05	9.8e-05	0.000109
																																					9.6e-05	0.000129	0.000138	9e-05	9.2e-05	9.6e-05	9.7e-05	9.8e-05	0.000109
																																					9.6e-05	0.000129	0.000138	9e-05	9.2e-05	9.6e-05	9.7e-05	9.8e-05	0.000109
																																					9.6e-05	0.000129	0.000138	9e-05	9.2e-05	9.6e-05	9.7e-05	9.8e-05	0.000109
																																					9.6e-05	0.000129	0.000138	9e-05	9.2e-05	9.6e-05	9.7e-05	9.8e-05	0.000109
																																					9.6e-05	0.000129	0.000138	9e-05	9.2e-05	9.6e-05	9.7e-05	9.8e-05	0.000109
																																					9.6e-05	0.000129	0.000138	9e-05	9.2e-05	9.6e-05	9.7e-05	9.8e-05	0.000109
																																					9.6e-05	0.000129	0.000138	9e-05	9.2e-05	9.6e-05	9.7e-05	9.8e-05	0.000109
																																					9.6e-05	0.000129	0.000138	9e-05	9.2e-05	9.6e-05	9.7e-05	9.8e-05	0.000109
																																					9.6e-05	0.000129	0.000138	9e-05	9.2e-05	9.6e-05	9.7e-05	9.8e-05	0.000109
																																					9.6e-05	0.000129	0.000138	9e-05	9.2e-05	9.6e-05	9.7e-05	9.8e-05	0.000109
																																					9.6e-05	0.000129	0.000138	9e-05	9.2e-05	9.6e-05	9.7e-05	9.8e-05	0.000109
																																					9.6e-05	0.000129	0.000138	9e-05	9.2e-05	9.6e-05	9.7e-05	9.8e-05	0.000109
																																					9.6e-05	0.000129	0.000138	9e-05	9.2e-05	9.6e-05	9.7e-05	9.8e-05	0.000109
																																					9.6e-05	0.000129	0.000138	9e-05	9.2e-05	9.6e-05	9.7e-05	9.8e-05	0.000109
																																					9.6e-05	0.000129	0.000138	9e-05	9.2e-05	9.6e-05	9.7e-05	9.8e-05	0.000109
																																					9.6e-05	0.000129	0.000138	9e-05	9.2e-05	9.6e-05	9.7e-05	9.8e-05	0.000109
																																					9.7e-05	0.000129	0.000139	9e-05	9.3e-05	9.6e-05	9.8e-05	9.9e-05	0.000108
																																					9.8e-05	0.000128	0.000139	9.1e-05	9.2e-05	9.7e-05	9.8e-05	9.8e-05	0.000108
																																					9.7e-05	0.000128	0.00014	9.1e-05	9.1e-05	9.7e-05	9.9e-05	9.8e-05	0.000107
																																					9.6e-05	0.000127	0.00014	9.1e-05	9.1e-05	9.7e-05	9.9e-05	9.8e-05	0.000107
																																					9.5e-05	0.000128	0.000139	9e-05	9.2e-05	9.8e-05	9.9e-05	9.8e-05	0.000108
																																					9.5e-05	0.000128	0.000139	9.1e-05	9.2e-05	9.8e-05	9.9e-05	9.9e-05	0.000108
																																					9.6e-05	0.000128	0.000139	9.1e-05	9.2e-05	9.8e-05	9.8e-05	9.8e-05	0.000107
																																					9.5e-05	0.000128	0.000139	9.1e-05	9.3e-05	9.8e-05	9.9e-05	9.7e-05	0.000107
																																					9.5e-05	0.000127	0.000141	9.2e-05	9e-05	9.9e-05	9.9e-05	9.4e-05	0.000107
																																					9.5e-05	0.000126	0.000143	9.1e-05	8.9e-05	0.0001	0.0001	9.3e-05	0.000106
																																					9.5e-05	0.000127	0.000143	9.2e-05	8.8e-05	9.9e-05	0.000101	9.2e-05	0.000106
																																					9.6e-05	0.000127	0.000143	9.3e-05	8.8e-05	9.9e-05	0.0001	9.2e-05	0.000106
																																					9.6e-05	0.000127	0.000143	9.3e-05	8.7e-05	9.9e-05	0.000101	9.1e-05	0.000108
																																					9.6e-05	0.000126	0.000143	9.3e-05	8.6e-05	9.9e-05	0.000102	9e-05	0.000109
																																					9.7e-05	0.000127	0.000141	9.4e-05	8.6e-05	9.9e-05	0.000102	9e-05	0.000109
																																					9.7e-05	0.000128	0.000142	9.4e-05	8.6e-05	9.9e-05	0.000101	8.8e-05	0.000109
																																					9.6e-05	0.000128	0.000144	9.4e-05	8.7e-05	9.9e-05	0.000101	8.8e-05	0.000108
																																					9.6e-05	0.000127	0.000143	9.5e-05	8.6e-05	9.8e-05	0.000101	8.8e-05	0.000107
																																					9.6e-05	0.000128	0.000143	9.5e-05	8.6e-05	9.8e-05	0.000101	8.8e-05	0.000106
																																					9.7e-05	0.000128	0.000143	9.5e-05	8.7e-05	0.0001	0.0001	8.7e-05	0.000106
																																					9.8e-05	0.000128	0.000143	9.6e-05	8.7e-05	0.000101	0.000101	8.6e-05	0.000106
																																					9.8e-05	0.000127	0.000142	9.6e-05	8.7e-05	0.000102	0.000102	8.6e-05	0.000106
																																					9.9e-05	0.000126	0.000142	9.5e-05	8.7e-05	0.000103	0.000102	8.6e-05	0.000107
																																					9.9e-05	0.000126	0.000141	9.4e-05	8.6e-05	0.000104	0.000103	8.5e-05	0.000107
																																					9.8e-05	0.000125	0.000142	9.5e-05	8.6e-05	0.000105	0.000104	8.4e-05	0.000106
																																					9.9e-05	0.000125	0.000143	9.5e-05	8.7e-05	0.000106	0.000104	8.5e-05	0.000107
																																					9.9e-05	0.000126	0.000144	9.6e-05	8.6e-05	0.000106	0.000105	8.5e-05	0.000107
																																					9.9e-05	0.000125	0.000144	9.6e-05	8.6e-05	0.000107	0.000105	8.4e-05	0.000106
																																					9.9e-05	0.000123	0.000143	9.5e-05	8.7e-05	0.000108	0.000104	8.2e-05	0.000106
																																					9.9e-05	0.000122	0.000144	9.4e-05	8.8e-05	0.000108	0.000105	8.2e-05	0.000106
																																					0.0001	0.000121	0.000145	9.3e-05	8.8e-05	0.000109	0.000104	8.1e-05	0.000106
																																					0.0001	0.000121	0.000145	9.3e-05	8.9e-05	0.00011	0.000103	8.1e-05	0.000107
																																					9.9e-05	0.00012	0.000145	9.3e-05	8.9e-05	0.000112	0.000103	8.2e-05	0.000107
																																					9.9e-05	0.000119	0.000144	9.2e-05	8.8e-05	0.000113	0.000103	8.1e-05	0.000108
																																					9.9e-05	0.000119	0.000144	9.3e-05	8.7e-05	0.000113	0.000103	8.1e-05	0.000108
																																					9.9e-05	0.000119	0.000144	9.5e-05	8.7e-05	0.000114	0.000102	8e-05	0.000107
																																					0.0001	0.00012	0.000142	9.5e-05	8.7e-05	0.000116	0.000101	8e-05	0.000107
																																					0.000101	0.000121	0.000142	9.6e-05	8.7e-05	0.000116	0.000101	8e-05	0.000107
																																					0.000102	0.000121	0.000142	9.5e-05	8.6e-05	0.000116	0.0001	8e-05	0.000106
																																					0.000103	0.000121	0.000142	9.5e-05	8.6e-05	0.000117	0.000101	7.9e-05	0.000105
																																					0.000103	0.00012	0.000143	9.5e-05	8.6e-05	0.000119	0.000101	7.8e-05	0.000105
																																					0.000103	0.000119	0.000145	9.5e-05	8.6e-05	0.000121	0.000101	7.8e-05	0.000106
																																					0.000104	0.000118	0.000145	9.5e-05	8.6e-05	0.000122	0.000101	7.7e-05	0.000106
																																					0.000104	0.000117	0.000143	9.5e-05	8.6e-05	0.000122	0.0001	7.6e-05	0.000106
																																					0.000105	0.000118	0.000143	9.5e-05	8.5e-05	0.000123	0.0001	7.7e-05	0.000107
																																					0.000106	0.000119	0.000142	9.5e-05	8.5e-05	0.000124	0.0001	7.6e-05	0.000108
																																					0.000106	0.00012	0.000141	9.5e-05	8.5e-05	0.000125	0.0001	7.7e-05	0.000108
																																					0.000107	0.000119	0.00014	9.5e-05	8.6e-05	0.000125	0.0001	7.8e-05	0.000107
																																					0.000108	0.000119	0.000137	9.5e-05	8.6e-05	0.000125	0.0001	7.8e-05	0.000107
																																					0.000108	0.000118	0.000137	9.6e-05	8.7e-05	0.000125	9.9e-05	7.8e-05	0.000106
																																					0.000108	0.000117	0.000137	9.7e-05	8.9e-05	0.000126	0.0001	7.9e-05	0.000106
																																					0.000109	0.000116	0.000136	9.6e-05	8.9e-05	0.000126	9.9e-05	7.9e-05	0.000106
																																					0.00011	0.000115	0.000136	9.6e-05	8.9e-05	0.000126	9.8e-05	7.9e-05	0.000106
																																					0.000111	0.000115	0.000137	9.6e-05	9e-05	0.000125	9.8e-05	8e-05	0.000106
																																					0.000112	0.000116	0.000138	9.7e-05	9e-05	0.000124	9.7e-05	8e-05	0.000106
																																					0.000112	0.000116	0.000137	9.7e-05	9e-05	0.000125	9.7e-05	8.1e-05	0.000106
																																					0.000113	0.000117	0.000136	9.6e-05	9e-05	0.000125	9.6e-05	8.1e-05	0.000107
																																					0.000113	0.000116	0.000134	9.6e-05	9.1e-05	0.000125	9.7e-05	8.1e-05	0.000107
																																					0.000114	0.000116	0.000133	9.6e-05	9.2e-05	0.000126	9.8e-05	8.2e-05	0.000107
																																					0.000114	0.000116	0.000133	9.7e-05	9.3e-05	0.000127	9.9e-05	8.1e-05	0.000107
																																					0.000114	0.000116	0.000132	9.7e-05	9.3e-05	0.000127	0.0001	8.1e-05	0.000107
																																					0.000114	0.000116	0.000132	9.7e-05	9.4e-05	0.000127	0.000101	8.1e-05	0.000108
																																					0.000114	0.000116	0.000132	9.7e-05	9.4e-05	0.000126	0.0001	8.2e-05	0.000109
																																					0.000114	0.000115	0.000131	9.6e-05	9.3e-05	0.000125	0.0001	8.3e-05	0.000108
																																					0.000115	0.000114	0.000131	9.6e-05	9.3e-05	0.000125	0.0001	8.4e-05	0.000108
																																					0.000115	0.000114	0.00013	9.6e-05	9.3e-05	0.000123	0.0001	8.5e-05	0.000109
																																					0.000115	0.000114	0.00013	9.5e-05	9.3e-05	0.000122	0.0001	8.6e-05	0.000109
																																					0.000115	0.000114	0.000127	9.4e-05	9.3e-05	0.000121	0.0001	8.6e-05	0.000109
																																					0.000115	0.000113	0.000127	9.3e-05	9.2e-05	0.000121	0.0001	8.7e-05	0.000109
																																					0.000115	0.000114	0.000126	9.3e-05	9.2e-05	0.00012	9.9e-05	8.7e-05	0.000108
																																					0.000115	0.000115	0.000126	9.2e-05	9.3e-05	0.000121	9.9e-05	8.8e-05	0.000109
																																					0.000115	0.000115	0.000126	9.2e-05	9.4e-05	0.000119	9.8e-05	8.8e-05	0.000109
																																					0.000115	0.000116	0.000127	9.2e-05	9.4e-05	0.000119	9.8e-05	8.7e-05	0.000109
																																					0.000115	0.000117	0.000126	9.2e-05	9.4e-05	0.000119	9.8e-05	8.8e-05	0.000109
																																					0.000115	0.000117	0.000125	9.2e-05	9.4e-05	0.000119	9.8e-05	9.1e-05	0.000109
																																					0.000114	0.000119	0.000124	9.1e-05	9.3e-05	0.000119	9.8e-05	9.2e-05	0.00011
																																					0.000114	0.000119	0.000123	9.1e-05	9.4e-05	0.00012	9.7e-05	9.2e-05	0.000109
																																					0.000114	0.00012	0.000123	9e-05	9.4e-05	0.00012	9.8e-05	9.2e-05	0.00011
																																					0.000114	0.00012	0.000124	9e-05	9.4e-05	0.00012	9.9e-05	9.2e-05	0.00011
																																					0.000114	0.000119	0.000124	9e-05	9.4e-05	0.00012	0.0001	9.2e-05	0.00011
																																					0.000113	0.000119	0.000125	9e-05	9.4e-05	0.00012	0.0001	9.3e-05	0.000111
																																					0.000114	0.000119	0.000126	8.9e-05	9.5e-05	0.000119	0.0001	9.4e-05	0.000112
																																					0.000114	0.000119	0.000126	8.8e-05	9.4e-05	0.000118	0.0001	9.5e-05	0.000111
																																					0.000114	0.00012	0.000128	8.8e-05	9.4e-05	0.000118	0.000101	9.7e-05	0.000112
																																					0.000113	0.000119	0.000129	8.8e-05	9.5e-05	0.000118	0.000101	9.9e-05	0.000113
																																					0.000113	0.000119	0.000129	8.8e-05	9.6e-05	0.000116	0.000101	0.0001	0.000113
																																					0.000113	0.00012	0.000128	8.8e-05	9.7e-05	0.000116	0.000101	0.000102	0.000115
																																					0.000114	0.000121	0.000128	8.8e-05	9.7e-05	0.000116	0.000101	0.000104	0.000114
																																					0.000114	0.000122	0.00013	8.8e-05	9.6e-05	0.000115	0.000102	0.000105	0.000115
																																					0.000114	0.000122	0.00013	8.8e-05	9.6e-05	0.000114	0.000102	0.000108	0.000114
																																					0.000113	0.000122	0.00013	8.7e-05	9.9e-05	0.000113	0.000102	0.000109	0.000114
																																					0.000114	0.000122	0.000131	8.7e-05	9.9e-05	0.000114	0.000102	0.000111	0.000114
																																					0.000113	0.000124	0.000131	8.7e-05	9.9e-05	0.000114	0.000102	0.000113	0.000114
																																					0.000113	0.000124	0.000131	8.7e-05	9.9e-05	0.000116	0.000102	0.000113	0.000114
																																					0.000113	0.000125	0.00013	8.7e-05	9.9e-05	0.000116	0.000102	0.000113	0.000115
																																					0.000114	0.000125	0.000131	8.7e-05	9.9e-05	0.000116	0.000101	0.000114	0.000114
																																					0.000114	0.000124	0.000131	8.7e-05	0.0001	0.000115	0.000101	0.000116	0.000115
																																					0.000114	0.000124	0.000132	8.7e-05	0.0001	0.000115	0.000101	0.000117	0.000115
																																					0.000114	0.000125	0.000133	8.7e-05	0.0001	0.000115	0.0001	0.000118	0.000116
																																					0.000113	0.000126	0.000133	8.8e-05	0.000101	0.000114	9.9e-05	0.000119	0.000116
																																					0.000113	0.000127	0.000133	8.7e-05	0.000102	0.000113	9.9e-05	0.000119	0.000117
																																					0.000113	0.000127	0.000135	8.7e-05	0.000102	0.000113	9.9e-05	0.000118	0.000116
																																					0.000113	0.000129	0.000136	8.7e-05	0.000102	0.000113	9.9e-05	0.000119	0.000117
																																					0.000112	0.000129	0.000137	8.8e-05	0.000102	0.000114	9.9e-05	0.00012	0.000119
																																					0.000111	0.00013	0.000137	8.8e-05	0.000103	0.000115	9.9e-05	0.000122	0.000118
																																					0.000112	0.000131	0.000137	8.9e-05	0.000105	0.000115	9.9e-05	0.000123	0.000119
																																					0.000112	0.000133	0.000137	8.9e-05	0.000105	0.000115	9.8e-05	0.000124	0.00012
																																					0.000113	0.000133	0.000137	8.9e-05	0.000104	0.000114	9.9e-05	0.000125	0.00012
																																					0.000113	0.000134	0.000137	9e-05	0.000105	0.000113	0.0001	0.000125	0.00012
																																					0.000114	0.000134	0.000139	9.1e-05	0.000104	0.000113	0.000101	0.000126	0.000122
																																					0.000114	0.000134	0.00014	9.1e-05	0.000105	0.000113	0.000101	0.000127	0.000123
																																					0.000115	0.000135	0.000142	9e-05	0.000105	0.000114	0.000102	0.000128	0.000124
																																					0.000115	0.000135	0.000143	8.9e-05	0.000106	0.000114	0.000101	0.000128	0.000125
																																					0.000116	0.000136	0.000144	8.9e-05	0.000106	0.000113	0.000102	0.000128	0.000125
																																					0.000116	0.000136	0.000143	8.9e-05	0.000106	0.000113	0.000103	0.000129	0.000125
																																					0.000116	0.000136	0.000143	8.9e-05	0.000107	0.000112	0.000105	0.000129	0.000124
																																					0.000118	0.000138	0.000145	8.9e-05	0.000107	0.000112	0.000106	0.00013	0.000125
																																					0.00012	0.000139	0.000145	9.1e-05	0.000106	0.000111	0.000106	0.000131	0.000125
																																					0.000119	0.00014	0.000147	9.2e-05	0.000107	0.00011	0.000106	0.000131	0.000126
																																					0.00012	0.00014	0.000148	9.4e-05	0.000107	0.00011	0.000106	0.000131	0.000126
																																					0.00012	0.000139	0.000148	9.4e-05	0.000107	0.000111	0.000106	0.000132	0.000128
																																					0.00012	0.00014	0.000148	9.5e-05	0.000107	0.00011	0.000106	0.000132	0.000129
																																					0.000119	0.000139	0.000149	9.6e-05	0.000108	0.00011	0.000107	0.000133	0.00013
																																					0.00012	0.000139	0.00015	9.6e-05	0.000109	0.00011	0.000108	0.000133	0.000131
																																					0.00012	0.00014	0.000151	9.6e-05	0.000108	0.00011	0.000108	0.000135	0.000133
																																					0.000119	0.00014	0.000152	9.6e-05	0.00011	0.00011	0.000108	0.000134	0.000133
																																					0.000119	0.000141	0.000153	9.6e-05	0.000111	0.00011	0.000109	0.000134	0.000133
																																					0.000119	0.000142	0.000154	9.7e-05	0.00011	0.00011	0.00011	0.000134	0.000133
																																					0.000119	0.000141	0.000156	9.8e-05	0.00011	0.000108	0.00011	0.000135	0.000133
																																					0.000119	0.000141	0.000156	0.0001	0.000111	0.000107	0.00011	0.000135	0.000133
																																					0.000119	0.000142	0.000158	0.000101	0.000112	0.000107	0.000111	0.000135	0.000133
																																					0.000119	0.000143	0.000159	0.000101	0.000112	0.000106	0.000113	0.000135	0.000135
																																					0.000118	0.000143	0.000159	0.000102	0.000113	0.000105	0.000114	0.000137	0.000137
																																					0.000119	0.000144	0.000158	0.000102	0.000114	0.000106	0.000114	0.000137	0.000138
																																					0.000119	0.000145	0.000158	0.000103	0.000114	0.000107	0.000115	0.000136	0.000138
																																					0.000118	0.000145	0.000158	0.000104	0.000115	0.000107	0.000115	0.000137	0.000137
																																					0.000118	0.000145	0.000159	0.000105	0.000116	0.000107	0.000117	0.000137	0.000138
																																					0.000119	0.000146	0.000159	0.000104	0.000117	0.000107	0.000117	0.000137	0.000138
																																					0.00012	0.000147	0.000161	0.000104	0.000118	0.000108	0.000117	0.000136	0.000138
																																					0.000121	0.000147	0.000162	0.000105	0.000119	0.000108	0.000117	0.000136	0.000138
																																					0.000122	0.000146	0.000163	0.000106	0.00012	0.000109	0.000118	0.000136	0.000137
																																					0.000122	0.000146	0.000164	0.000106	0.00012	0.00011	0.000119	0.000137	0.000139
																																					0.000123	0.000147	0.000165	0.000105	0.000121	0.000111	0.000119	0.000138	0.00014
																																					0.000124	0.000146	0.000167	0.000105	0.000121	0.000112	0.00012	0.000137	0.000141
																																					0.000125	0.000147	0.000168	0.000106	0.000121	0.000114	0.000121	0.000138	0.000142
																																					0.000127	0.000148	0.000169	0.000108	0.000121	0.000115	0.000123	0.000138	0.000142
																																					0.000127	0.000149	0.00017	0.00011	0.000122	0.000117	0.000123	0.000138	0.000141
																																					0.000128	0.000149	0.00017	0.00011	0.000123	0.000118	0.000124	0.000138	0.000141
																																					0.000129	0.000149	0.000171	0.00011	0.000125	0.000118	0.000125	0.000138	0.000142
																																					0.00013	0.000148	0.000172	0.00011	0.000126	0.000119	0.000125	0.000138	0.000143
																																					0.00013	0.000149	0.000172	0.000111	0.000127	0.00012	0.000126	0.000139	0.000144
																																					0.00013	0.000149	0.000172	0.000113	0.000127	0.000122	0.000127	0.00014	0.000145
																																					0.00013	0.000149	0.000173	0.000113	0.000127	0.000123	0.000129	0.000139	0.000146
																																					0.00013	0.000151	0.000176	0.000114	0.000127	0.000124	0.000129	0.000139	0.000148
																																					0.000129	0.000151	0.000177	0.000115	0.000126	0.000127	0.000129	0.000138	0.000149
																																					0.00013	0.000152	0.000177	0.000117	0.000126	0.00013	0.00013	0.000137	0.00015
																																					0.00013	0.000154	0.000178	0.000117	0.000127	0.000131	0.00013	0.000137	0.000149
																																					0.000131	0.000155	0.000179	0.000118	0.000128	0.000131	0.000131	0.000137	0.000148
																																					0.000131	0.000154	0.00018	0.000119	0.000129	0.000132	0.000132	0.000138	0.000147
																																					0.000132	0.000155	0.000181	0.000119	0.000129	0.000133	0.000133	0.000139	0.000147
																																					0.000132	0.000155	0.000181	0.000121	0.00013	0.000135	0.000135	0.000139	0.000148
																																					0.000133	0.000156	0.000182	0.000123	0.000131	0.000135	0.000136	0.000139	0.00015
																																					0.000134	0.000158	0.000183	0.000124	0.00013	0.000135	0.000137	0.000139	0.000151
																																					0.000135	0.00016	0.000182	0.000125	0.00013	0.000135	0.000137	0.00014	0.000152
																																					0.000136	0.000162	0.000182	0.000126	0.000131	0.000136	0.000138	0.000141	0.000153
																																					0.000136	0.000163	0.000182	0.000128	0.000132	0.000136	0.000139	0.000141	0.000154
																																					0.000137	0.000164	0.000182	0.000128	0.000133	0.000137	0.00014	0.000142	0.000155
																																					0.000137	0.000166	0.000182	0.00013	0.000133	0.000137	0.00014	0.000143	0.000156
																																					0.000138	0.000167	0.000182	0.000131	0.000135	0.000138	0.00014	0.000144	0.000157
																																					0.000139	0.000168	0.000183	0.000132	0.000136	0.000139	0.000143	0.000145	0.000157
																																					0.000139	0.000169	0.000185	0.000132	0.000135	0.00014	0.000143	0.000145	0.000158
																																					0.00014	0.00017	0.000186	0.000132	0.000135	0.00014	0.000143	0.000146	0.000158
																																					0.000141	0.000173	0.000188	0.000132	0.000135	0.00014	0.000143	0.000147	0.000158
																																					0.000141	0.000174	0.000189	0.000133	0.000136	0.00014	0.000143	0.000149	0.000159
																																					0.000142	0.000176	0.000189	0.000134	0.000136	0.000141	0.000144	0.000151	0.000159
																																					0.000142	0.000177	0.00019	0.000134	0.000137	0.000141	0.000145	0.000152	0.00016
																																					0.000143	0.000177	0.000191	0.000135	0.000138	0.000142	0.000147	0.000152	0.000161
																																					0.000143	0.000178	0.000191	0.000136	0.000139	0.000144	0.000148	0.000153	0.000161
																																					0.000144	0.00018	0.000191	0.000136	0.000139	0.000146	0.000149	0.000153	0.00016
																																					0.000144	0.00018	0.000192	0.000138	0.000139	0.000148	0.000151	0.000154	0.000161
																																					0.000145	0.000181	0.000194	0.000139	0.000139	0.000148	0.000153	0.000155	0.000163
																																					0.000146	0.000182	0.000194	0.00014	0.00014	0.000148	0.000154	0.000157	0.000165
																																					0.000146	0.000183	0.000194	0.000141	0.00014	0.000148	0.000155	0.000158	0.000165
																																					0.000146	0.000183	0.000196	0.000142	0.00014	0.000149	0.000156	0.00016	0.000165
																																					0.000146	0.000183	0.000196	0.000143	0.000141	0.000149	0.000157	0.00016	0.000166
																																					0.000147	0.000184	0.000197	0.000143	0.000142	0.000149	0.000159	0.000162	0.000167
																																					0.000149	0.000185	0.000197	0.000144	0.000143	0.00015	0.00016	0.000162	0.000166
																																					0.00015	0.000186	0.000198	0.000144	0.000143	0.000151	0.00016	0.000163	0.000167
																																					0.00015	0.000188	0.0002	0.000144	0.000144	0.000153	0.000159	0.000164	0.000168
																																					0.000151	0.000189	0.000201	0.000145	0.000145	0.000154	0.00016	0.000165	0.000169
																																					0.000151	0.000191	0.000202	0.000145	0.000145	0.000153	0.000159	0.000165	0.00017
																																					0.000151	0.000192	0.000202	0.000146	0.000145	0.000154	0.00016	0.000166	0.000172
																																					0.000152	0.000194	0.000203	0.000146	0.000145	0.000155	0.000161	0.000167	0.000173
																																					0.000153	0.000194	0.000204	0.000147	0.000146	0.000157	0.000161	0.000169	0.000175
																																					0.000154	0.000194	0.000205	0.000148	0.000146	0.000158	0.000161	0.000171	0.000177
																																					0.000155	0.000196	0.000207	0.000149	0.000147	0.000159	0.000162	0.000171	0.000178
																																					0.000155	0.000197	0.000209	0.000149	0.000148	0.00016	0.000164	0.000172	0.00018
[truncated: 1,226 more rows]

## Sheet: Figure 1b NanoDSF arg con.
Figure 1b & Supp. Fig. 1f NanoDSF Arg conc.
Temperature [°C]	1 uM MmCAT1			1 uM MmCAT1 + 0.2 mM ARG			1 uM MmCAT1 + 0.5 mM ARG			1 uM MmCAT1 + 1 mM ARG			1 uM MmCAT1 + 2 mM ARG			1 uM MmCAT1 + 5 mM ARG			1 uM MmCAT1 + 10 mM ARG			1 uM MmCAT1 + 20 mM ARG			1 uM MmCAT1 + 33.3 mM ARG
20	9.6e-05	0.000129	0.000138	0.000107	0.000115	0.000109	0.000107	9.8e-05	0.000111	0.000109	0.000104	0.000105	9.6e-05	0.000102	0.000108	9.8e-05	0.000105	0.000119	0.000123	0.000105	0.000107	0.000103	0.000115	0.000104	9.1e-05	9.5e-05	9.9e-05
20.051	9.6e-05	0.000129	0.000138	0.000107	0.000115	0.000109	0.000107	9.8e-05	0.000111	0.000109	0.000104	0.000105	9.6e-05	0.000102	0.000108	9.8e-05	0.000105	0.000119	0.000123	0.000105	0.000107	0.000103	0.000115	0.000104	9.1e-05	9.5e-05	9.9e-05
20.101	9.6e-05	0.000129	0.000138	0.000107	0.000115	0.000109	0.000107	9.8e-05	0.000111	0.000109	0.000104	0.000105	9.6e-05	0.000102	0.000108	9.8e-05	0.000105	0.000119	0.000123	0.000105	0.000107	0.000103	0.000115	0.000104	9.1e-05	9.5e-05	9.9e-05
20.152	9.6e-05	0.000129	0.000138	0.000107	0.000115	0.000109	0.000107	9.8e-05	0.000111	0.000109	0.000104	0.000105	9.6e-05	0.000102	0.000108	9.8e-05	0.000105	0.000119	0.000123	0.000105	0.000107	0.000103	0.000115	0.000104	9.1e-05	9.5e-05	9.9e-05
20.202	9.6e-05	0.000129	0.000138	0.000107	0.000115	0.000109	0.000107	9.8e-05	0.000111	0.000109	0.000104	0.000105	9.6e-05	0.000102	0.000108	9.8e-05	0.000105	0.000119	0.000123	0.000105	0.000107	0.000103	0.000115	0.000104	9.1e-05	9.5e-05	9.9e-05
20.253	9.6e-05	0.000129	0.000138	0.000107	0.000115	0.000109	0.000107	9.8e-05	0.000111	0.000109	0.000104	0.000105	9.6e-05	0.000102	0.000108	9.8e-05	0.000105	0.000119	0.000123	0.000105	0.000107	0.000103	0.000115	0.000104	9.1e-05	9.5e-05	9.9e-05
20.303	9.6e-05	0.000129	0.000138	0.000107	0.000115	0.000109	0.000107	9.8e-05	0.000111	0.000109	0.000104	0.000105	9.6e-05	0.000102	0.000108	9.8e-05	0.000105	0.000119	0.000123	0.000105	0.000107	0.000103	0.000115	0.000104	9.1e-05	9.5e-05	9.9e-05
20.354	9.6e-05	0.000129	0.000138	0.000107	0.000115	0.000109	0.000107	9.8e-05	0.000111	0.000109	0.000104	0.000105	9.6e-05	0.000102	0.000108	9.8e-05	0.000105	0.000119	0.000123	0.000105	0.000107	0.000103	0.000115	0.000104	9.1e-05	9.5e-05	9.9e-05
20.405	9.6e-05	0.000129	0.000138	0.000107	0.000115	0.000109	0.000107	9.8e-05	0.000111	0.000109	0.000104	0.000105	9.6e-05	0.000102	0.000108	9.8e-05	0.000105	0.000119	0.000123	0.000105	0.000107	0.000103	0.000115	0.000104	9.1e-05	9.5e-05	9.9e-05
20.455	9.6e-05	0.000129	0.000138	0.000107	0.000115	0.000109	0.000107	9.8e-05	0.000111	0.000109	0.000104	0.000105	9.6e-05	0.000102	0.000108	9.8e-05	0.000105	0.000119	0.000123	0.000105	0.000107	0.000103	0.000115	0.000104	9.1e-05	9.5e-05	9.9e-05
20.506	9.6e-05	0.000129	0.000138	0.000107	0.000115	0.000109	0.000107	9.8e-05	0.000111	0.000109	0.000104	0.000105	9.6e-05	0.000102	0.000108	9.8e-05	0.000105	0.000119	0.000123	0.000105	0.000107	0.000103	0.000115	0.000104	9.1e-05	9.5e-05	9.9e-05
20.556	9.6e-05	0.000129	0.000138	0.000107	0.000115	0.000109	0.000107	9.8e-05	0.000111	0.000109	0.000104	0.000105	9.6e-05	0.000102	0.000108	9.8e-05	0.000105	0.000119	0.000123	0.000105	0.000107	0.000103	0.000115	0.000104	9.1e-05	9.5e-05	9.9e-05
20.607	9.6e-05	0.000129	0.000138	0.000107	0.000115	0.000109	0.000107	9.8e-05	0.000111	0.000109	0.000104	0.000105	9.6e-05	0.000102	0.000108	9.8e-05	0.000105	0.000119	0.000123	0.000105	0.000107	0.000103	0.000115	0.000104	9.1e-05	9.5e-05	9.9e-05
20.657	9.6e-05	0.000129	0.000138	0.000107	0.000115	0.000109	0.000107	9.8e-05	0.000111	0.000109	0.000104	0.000105	9.6e-05	0.000102	0.000108	9.8e-05	0.000105	0.000119	0.000123	0.000105	0.000107	0.000103	0.000115	0.000104	9.1e-05	9.5e-05	9.9e-05
20.708	9.6e-05	0.000129	0.000138	0.000107	0.000115	0.000109	0.000107	9.8e-05	0.000111	0.000109	0.000104	0.000105	9.6e-05	0.000102	0.000108	9.8e-05	0.000105	0.000119	0.000123	0.000105	0.000107	0.000103	0.000115	0.000104	9.1e-05	9.5e-05	9.9e-05
20.759	9.6e-05	0.000129	0.000138	0.000107	0.000115	0.000109	0.000107	9.8e-05	0.000111	0.000109	0.000104	0.000105	9.6e-05	0.000102	0.000108	9.8e-05	0.000105	0.000119	0.000123	0.000105	0.000107	0.000103	0.000115	0.000104	9.1e-05	9.5e-05	9.9e-05
20.809	9.6e-05	0.000129	0.000138	0.000107	0.000115	0.000109	0.000107	9.8e-05	0.000111	0.000109	0.000104	0.000105	9.6e-05	0.000102	0.000108	9.8e-05	0.000105	0.000119	0.000123	0.000105	0.000107	0.000103	0.000115	0.000104	9.1e-05	9.5e-05	9.9e-05
20.86	9.6e-05	0.000129	0.000138	0.000107	0.000115	0.000109	0.000107	9.8e-05	0.000111	0.000109	0.000104	0.000105	9.6e-05	0.000102	0.000108	9.8e-05	0.000105	0.000119	0.000123	0.000105	0.000107	0.000103	0.000115	0.000104	9.1e-05	9.5e-05	9.9e-05
20.91	9.6e-05	0.000129	0.000138	0.000107	0.000115	0.000109	0.000107	9.8e-05	0.000111	0.000109	0.000104	0.000105	9.6e-05	0.000102	0.000108	9.8e-05	0.000105	0.000119	0.000123	0.000105	0.000107	0.000103	0.000115	0.000104	9.1e-05	9.5e-05	9.9e-05
20.961	9.6e-05	0.000129	0.000138	0.000107	0.000115	0.000109	0.000107	9.8e-05	0.000111	0.000109	0.000104	0.000105	9.6e-05	0.000102	0.000108	9.8e-05	0.000105	0.000119	0.000123	0.000105	0.000107	0.000103	0.000115	0.000104	9.1e-05	9.5e-05	9.9e-05
21.011	9.6e-05	0.000129	0.000138	0.000107	0.000115	0.000109	0.000107	9.8e-05	0.000111	0.000109	0.000104	0.000105	9.6e-05	0.000102	0.000108	9.8e-05	0.000105	0.000119	0.000123	0.000105	0.000107	0.000103	0.000115	0.000104	9.1e-05	9.5e-05	9.9e-05
21.062	9.6e-05	0.000129	0.000138	0.000107	0.000115	0.000109	0.000107	9.8e-05	0.000111	0.000109	0.000104	0.000105	9.6e-05	0.000102	0.000108	9.8e-05	0.000105	0.000119	0.000123	0.000105	0.000107	0.000103	0.000115	0.000104	9.1e-05	9.5e-05	9.9e-05
21.113	9.6e-05	0.000129	0.000138	0.000107	0.000115	0.000109	0.000107	9.8e-05	0.000111	0.000109	0.000104	0.000105	9.6e-05	0.000102	0.000108	9.8e-05	0.000105	0.000119	0.000123	0.000105	0.000107	0.000103	0.000115	0.000104	9.1e-05	9.5e-05	9.9e-05
21.163	9.6e-05	0.000129	0.000138	0.000107	0.000115	0.000109	0.000107	9.8e-05	0.000111	0.000109	0.000104	0.000105	9.6e-05	0.000102	0.000108	9.8e-05	0.000105	0.000119	0.000123	0.000105	0.000107	0.000103	0.000115	0.000104	9.1e-05	9.5e-05	9.9e-05
21.214	9.6e-05	0.000129	0.000138	0.000107	0.000115	0.000109	0.000107	9.8e-05	0.000111	0.000109	0.000104	0.000105	9.6e-05	0.000102	0.000108	9.8e-05	0.000105	0.000119	0.000123	0.000105	0.000107	0.000103	0.000115	0.000104	9.1e-05	9.5e-05	9.9e-05
21.264	9.6e-05	0.000129	0.000138	0.000107	0.000115	0.000109	0.000107	9.8e-05	0.000111	0.000109	0.000104	0.000105	9.6e-05	0.000102	0.000108	9.8e-05	0.000105	0.000119	0.000123	0.000105	0.000107	0.000103	0.000115	0.000104	9.1e-05	9.5e-05	9.9e-05
21.315	9.6e-05	0.000129	0.000138	0.000107	0.000115	0.000109	0.000107	9.8e-05	0.000111	0.000109	0.000104	0.000105	9.6e-05	0.000102	0.000108	9.8e-05	0.000105	0.000119	0.000123	0.000105	0.000107	0.000103	0.000115	0.000104	9.1e-05	9.5e-05	9.9e-05
21.365	9.6e-05	0.000129	0.000138	0.000107	0.000115	0.000109	0.000107	9.8e-05	0.000111	0.000109	0.000104	0.000105	9.6e-05	0.000102	0.000108	9.8e-05	0.000105	0.000119	0.000123	0.000105	0.000107	0.000103	0.000115	0.000104	9.1e-05	9.5e-05	9.9e-05
21.416	9.6e-05	0.000129	0.000138	0.000107	0.000115	0.000109	0.000107	9.8e-05	0.000111	0.000109	0.000104	0.000105	9.6e-05	0.000102	0.000108	9.8e-05	0.000105	0.000119	0.000123	0.000105	0.000107	0.000103	0.000115	0.000104	9.1e-05	9.5e-05	9.9e-05
21.467	9.6e-05	0.000129	0.000138	0.000107	0.000115	0.000109	0.000107	9.8e-05	0.000111	0.000109	0.000104	0.000105	9.6e-05	0.000102	0.000108	9.8e-05	0.000105	0.000119	0.000123	0.000105	0.000107	0.000103	0.000115	0.000104	9.1e-05	9.5e-05	9.9e-05
21.517	9.6e-05	0.000129	0.000138	0.000107	0.000115	0.000109	0.000107	9.8e-05	0.000111	0.000109	0.000104	0.000105	9.6e-05	0.000102	0.000108	9.8e-05	0.000105	0.000119	0.000123	0.000105	0.000107	0.000103	0.000115	0.000104	9.1e-05	9.5e-05	9.9e-05
21.568	9.6e-05	0.000129	0.000138	0.000107	0.000115	0.000109	0.000107	9.8e-05	0.000111	0.000109	0.000104	0.000105	9.6e-05	0.000102	0.000108	9.8e-05	0.000105	0.000119	0.000123	0.000105	0.000107	0.000103	0.000115	0.000104	9.1e-05	9.5e-05	9.9e-05
21.618	9.6e-05	0.000129	0.000138	0.000107	0.000115	0.000109	0.000107	9.8e-05	0.000111	0.000109	0.000104	0.000105	9.6e-05	0.000102	0.000108	9.8e-05	0.000105	0.000119	0.000123	0.000105	0.000107	0.000103	0.000115	0.000104	9.1e-05	9.5e-05	9.9e-05
21.669	9.6e-05	0.000129	0.000138	0.000107	0.000115	0.000109	0.000107	9.8e-05	0.000111	0.000109	0.000104	0.000105	9.6e-05	0.000102	0.000108	9.8e-05	0.000105	0.000119	0.000123	0.000105	0.000107	0.000103	0.000115	0.000104	9.1e-05	9.5e-05	9.9e-05
21.719	9.6e-05	0.000129	0.000138	0.000107	0.000115	0.000109	0.000107	9.8e-05	0.000111	0.000109	0.000104	0.000105	9.6e-05	0.000102	0.000108	9.8e-05	0.000105	0.000119	0.000123	0.000105	0.000107	0.000103	0.000115	0.000104	9.1e-05	9.5e-05	9.9e-05
21.77	9.6e-05	0.000129	0.000138	0.000107	0.000115	0.000109	0.000107	9.8e-05	0.000111	0.000109	0.000104	0.000105	9.6e-05	0.000102	0.000108	9.8e-05	0.000105	0.000119	0.000123	0.000105	0.000107	0.000103	0.000115	0.000104	9.1e-05	9.5e-05	9.9e-05
21.821	9.6e-05	0.000129	0.000138	0.000107	0.000115	0.000109	0.000107	9.8e-05	0.000111	0.000109	0.000104	0.000105	9.6e-05	0.000102	0.000108	9.8e-05	0.000105	0.000119	0.000123	0.000105	0.000107	0.000103	0.000115	0.000104	9.1e-05	9.5e-05	9.9e-05
21.871	9.6e-05	0.000129	0.000138	0.000107	0.000115	0.000109	0.000107	9.8e-05	0.000111	0.000109	0.000104	0.000105	9.6e-05	0.000102	0.000108	9.8e-05	0.000105	0.000119	0.000123	0.000105	0.000107	0.000103	0.000115	0.000104	9.1e-05	9.5e-05	9.9e-05
21.922	9.6e-05	0.000129	0.000138	0.000107	0.000115	0.000109	0.000107	9.8e-05	0.000111	0.000109	0.000104	0.000105	9.6e-05	0.000102	0.000108	9.8e-05	0.000105	0.000119	0.000123	0.000105	0.000107	0.000103	0.000115	0.000104	9.1e-05	9.5e-05	9.9e-05
21.972	9.6e-05	0.000129	0.000138	0.000107	0.000115	0.000109	0.000107	9.8e-05	0.000111	0.000109	0.000104	0.000105	9.6e-05	0.000102	0.000108	9.8e-05	0.000105	0.000119	0.000123	0.000105	0.000107	0.000103	0.000115	0.000104	9.1e-05	9.5e-05	9.9e-05
22.023	9.6e-05	0.000129	0.000138	0.000107	0.000115	0.000109	0.000107	9.8e-05	0.000111	0.000109	0.000104	0.000105	9.6e-05	0.000102	0.000108	9.8e-05	0.000105	0.000119	0.000123	0.000105	0.000107	0.000103	0.000115	0.000104	9.1e-05	9.5e-05	9.9e-05
22.073	9.6e-05	0.000129	0.000138	0.000107	0.000115	0.000109	0.000107	9.8e-05	0.000111	0.000109	0.000104	0.000105	9.6e-05	0.000102	0.000108	9.8e-05	0.000105	0.000119	0.000123	0.000105	0.000107	0.000103	0.000115	0.000104	9.1e-05	9.5e-05	9.9e-05
22.124	9.6e-05	0.000129	0.000138	0.000107	0.000115	0.000109	0.000107	9.8e-05	0.000111	0.000109	0.000104	0.000105	9.6e-05	0.000102	0.000108	9.8e-05	0.000105	0.000119	0.000123	0.000105	0.000107	0.000103	0.000115	0.000104	9.1e-05	9.5e-05	9.9e-05
22.175	9.6e-05	0.000129	0.000138	0.000107	0.000115	0.000109	0.000107	9.8e-05	0.000111	0.000109	0.000104	0.000105	9.6e-05	0.000102	0.000108	9.8e-05	0.000105	0.000119	0.000123	0.000105	0.000107	0.000103	0.000115	0.000104	9.1e-05	9.5e-05	9.9e-05
22.225	9.6e-05	0.000129	0.000138	0.000107	0.000115	0.000109	0.000107	9.8e-05	0.000111	0.000109	0.000104	0.000105	9.6e-05	0.000102	0.000108	9.8e-05	0.000105	0.000119	0.000123	0.000105	0.000107	0.000103	0.000115	0.000104	9.1e-05	9.5e-05	9.9e-05
22.276	9.6e-05	0.000129	0.000138	0.000107	0.000115	0.000109	0.000107	9.8e-05	0.000111	0.000109	0.000104	0.000105	9.6e-05	0.000102	0.000108	9.8e-05	0.000105	0.000119	0.000123	0.000105	0.000107	0.000103	0.000115	0.000104	9.1e-05	9.5e-05	9.9e-05
22.326	9.6e-05	0.000129	0.000138	0.000107	0.000115	0.000109	0.000107	9.8e-05	0.000111	0.000109	0.000104	0.000105	9.6e-05	0.000102	0.000108	9.8e-05	0.000105	0.000119	0.000123	0.000105	0.000107	0.000103	0.000115	0.000104	9.1e-05	9.5e-05	9.9e-05
22.377	9.6e-05	0.000129	0.000138	0.000107	0.000115	0.000109	0.000107	9.8e-05	0.000111	0.000109	0.000104	0.000105	9.6e-05	0.000102	0.000108	9.8e-05	0.000105	0.000119	0.000123	0.000105	0.000107	0.000103	0.000115	0.000104	9.1e-05	9.5e-05	9.9e-05
22.428	9.6e-05	0.000129	0.000138	0.000107	0.000115	0.000109	0.000107	9.8e-05	0.000111	0.000109	0.000104	0.000105	9.6e-05	0.000102	0.000108	9.8e-05	0.000105	0.000119	0.000123	0.000105	0.000107	0.000103	0.000115	0.000104	9.1e-05	9.5e-05	9.9e-05
22.478	9.6e-05	0.000129	0.000138	0.000107	0.000115	0.000109	0.000107	9.8e-05	0.000111	0.000109	0.000104	0.000105	9.6e-05	0.000102	0.000108	9.8e-05	0.000105	0.000119	0.000123	0.000105	0.000107	0.000103	0.000115	0.000104	9.1e-05	9.5e-05	9.9e-05
22.529	9.6e-05	0.000129	0.000138	0.000107	0.000115	0.000109	0.000107	9.8e-05	0.000111	0.000109	0.000104	0.000105	9.6e-05	0.000102	0.000108	9.8e-05	0.000105	0.000119	0.000123	0.000105	0.000107	0.000103	0.000115	0.000104	9.1e-05	9.5e-05	9.9e-05
22.579	9.6e-05	0.000129	0.000138	0.000107	0.000115	0.000109	0.000107	9.8e-05	0.000111	0.000109	0.000104	0.000105	9.6e-05	0.000102	0.000108	9.8e-05	0.000105	0.000119	0.000123	0.000105	0.000107	0.000103	0.000115	0.000104	9.1e-05	9.5e-05	9.9e-05
22.63	9.6e-05	0.000129	0.000138	0.000107	0.000115	0.000109	0.000107	9.8e-05	0.000111	0.000109	0.000104	0.000105	9.6e-05	0.000102	0.000108	9.8e-05	0.000105	0.000119	0.000123	0.000105	0.000107	0.000103	0.000115	0.000104	9.1e-05	9.5e-05	9.9e-05
22.68	9.6e-05	0.000129	0.000138	0.000107	0.000115	0.000109	0.000107	9.8e-05	0.000111	0.000109	0.000104	0.000105	9.6e-05	0.000102	0.000108	9.8e-05	0.000105	0.000119	0.000123	0.000105	0.000107	0.000103	0.000115	0.000104	9.1e-05	9.5e-05	9.9e-05
22.731	9.6e-05	0.000129	0.000138	0.000107	0.000115	0.000109	0.000107	9.8e-05	0.000111	0.000109	0.000104	0.000105	9.6e-05	0.000102	0.000108	9.8e-05	0.000105	0.000119	0.000123	0.000105	0.000107	0.000103	0.000115	0.000104	9.1e-05	9.5e-05	9.9e-05
22.782	9.6e-05	0.000129	0.000138	0.000107	0.000115	0.000109	0.000107	9.8e-05	0.000111	0.000109	0.000104	0.000105	9.6e-05	0.000102	0.000108	9.8e-05	0.000105	0.000119	0.000123	0.000105	0.000107	0.000103	0.000115	0.000104	9.1e-05	9.5e-05	9.9e-05
22.832	9.6e-05	0.000129	0.000138	0.000107	0.000115	0.000109	0.000107	9.8e-05	0.000111	0.000109	0.000104	0.000105	9.6e-05	0.000102	0.000108	9.8e-05	0.000105	0.000119	0.000123	0.000105	0.000107	0.000103	0.000115	0.000104	9.1e-05	9.5e-05	9.9e-05
22.883	9.6e-05	0.000129	0.000138	0.000107	0.000115	0.000109	0.000107	9.8e-05	0.000111	0.000109	0.000104	0.000105	9.6e-05	0.000102	0.000108	9.8e-05	0.000105	0.000119	0.000123	0.000105	0.000107	0.000103	0.000115	0.000104	9.1e-05	9.5e-05	9.9e-05
22.933	9.6e-05	0.000129	0.000138	0.000107	0.000115	0.000109	0.000107	9.8e-05	0.000111	0.000109	0.000104	0.000105	9.6e-05	0.000102	0.000108	9.8e-05	0.000105	0.000119	0.000123	0.000105	0.000107	0.000103	0.000115	0.000104	9.1e-05	9.5e-05	9.9e-05
22.984	9.6e-05	0.000129	0.000138	0.000107	0.000115	0.000109	0.000107	9.8e-05	0.000111	0.000109	0.000104	0.000105	9.6e-05	0.000102	0.000108	9.8e-05	0.000105	0.000119	0.000123	0.000105	0.000107	0.000103	0.000115	0.000104	9.1e-05	9.5e-05	9.9e-05
23.034	9.6e-05	0.000129	0.000138	0.000107	0.000115	0.000109	0.000107	9.8e-05	0.000111	0.000109	0.000104	0.000105	9.6e-05	0.000102	0.000108	9.8e-05	0.000105	0.000119	0.000123	0.000105	0.000107	0.000103	0.000115	0.000104	9.1e-05	9.5e-05	9.9e-05
23.085	9.7e-05	0.000129	0.000139	0.000106	0.000114	0.000109	0.000108	9.9e-05	0.00011	0.000108	0.000104	0.000106	9.7e-05	0.000102	0.000108	9.9e-05	0.000105	0.000119	0.000122	0.000106	0.000107	0.000104	0.000114	0.000104	9.2e-05	9.6e-05	9.9e-05
23.136	9.8e-05	0.000128	0.000139	0.000107	0.000113	0.00011	0.000108	9.9e-05	0.00011	0.000109	0.000104	0.000105	9.7e-05	0.000102	0.000109	9.9e-05	0.000105	0.000119	0.000122	0.000106	0.000107	0.000104	0.000114	0.000103	9.2e-05	9.5e-05	9.9e-05
23.186	9.7e-05	0.000128	0.00014	0.000107	0.000112	0.00011	0.000109	9.9e-05	0.000109	0.000109	0.000104	0.000105	9.7e-05	0.000102	0.000109	9.8e-05	0.000104	0.00012	0.000123	0.000105	0.000107	0.000104	0.000115	0.000103	9.1e-05	9.5e-05	9.9e-05
23.237	9.6e-05	0.000127	0.00014	0.000108	0.000112	0.00011	0.000108	9.9e-05	0.00011	0.00011	0.000104	0.000105	9.6e-05	0.000102	0.000108	9.8e-05	0.000103	0.00012	0.000123	0.000105	0.000107	0.000104	0.000115	0.000102	9.2e-05	9.6e-05	9.9e-05
23.287	9.5e-05	0.000128	0.000139	0.000109	0.000113	0.000111	0.000109	9.8e-05	0.00011	0.00011	0.000104	0.000105	9.6e-05	0.000104	0.000109	9.9e-05	0.000102	0.00012	0.000122	0.000105	0.000107	0.000104	0.000116	0.000101	9.1e-05	9.6e-05	9.9e-05
23.338	9.5e-05	0.000128	0.000139	0.000109	0.000112	0.000111	0.000109	9.7e-05	0.000109	0.00011	0.000104	0.000105	9.5e-05	0.000103	0.000108	9.8e-05	0.000102	0.000119	0.000122	0.000105	0.000108	0.000103	0.000116	0.000101	9.2e-05	9.5e-05	0.0001
23.388	9.6e-05	0.000128	0.000139	0.00011	0.000111	0.000111	0.000109	9.7e-05	0.000109	0.000109	0.000104	0.000104	9.5e-05	0.000104	0.000109	9.8e-05	0.000102	0.000121	0.000121	0.000104	0.000109	0.000102	0.000116	0.000101	9.2e-05	9.4e-05	0.0001
23.439	9.5e-05	0.000128	0.000139	0.00011	0.00011	0.000112	0.000109	9.7e-05	0.000108	0.000107	0.000103	0.000105	9.5e-05	0.000104	0.00011	9.6e-05	0.000102	0.000122	0.000121	0.000105	0.000108	0.000103	0.000117	0.000102	9.3e-05	9.5e-05	9.9e-05
23.49	9.5e-05	0.000127	0.000141	0.00011	0.000108	0.000111	0.000108	9.6e-05	0.000107	0.000107	0.000104	0.000104	9.4e-05	0.000105	0.000107	9.5e-05	0.000101	0.000121	0.00012	0.000105	0.000109	0.000102	0.000116	0.000103	9.3e-05	9.6e-05	9.9e-05
23.54	9.5e-05	0.000126	0.000143	0.000111	0.000109	0.000111	0.000109	9.6e-05	0.000105	0.000108	0.000104	0.000104	9.2e-05	0.000104	0.000107	9.4e-05	0.000101	0.000121	0.000119	0.000106	0.00011	0.000103	0.000116	0.000103	9.4e-05	9.6e-05	0.0001
23.591	9.5e-05	0.000127	0.000143	0.000111	0.000108	0.000111	0.000109	9.6e-05	0.000104	0.000106	0.000104	0.000103	9.2e-05	0.000103	0.000107	9.3e-05	0.000101	0.000121	0.000119	0.000107	0.00011	0.000103	0.000117	0.000103	9.4e-05	9.7e-05	0.000102
23.641	9.6e-05	0.000127	0.000143	0.000111	0.000107	0.000111	0.000109	9.7e-05	0.000104	0.000106	0.000103	0.000104	9.3e-05	0.000103	0.000106	9.4e-05	0.0001	0.000121	0.000118	0.000108	0.00011	0.000102	0.000115	0.000103	9.4e-05	9.8e-05	0.000101
23.692	9.6e-05	0.000127	0.000143	0.000112	0.000107	0.000112	0.000109	9.7e-05	0.000103	0.000106	0.000103	0.000104	9.2e-05	0.000102	0.000107	9.3e-05	0.000101	0.000122	0.000118	0.000108	0.00011	0.000102	0.000115	0.000103	9.4e-05	9.8e-05	0.0001
23.742	9.6e-05	0.000126	0.000143	0.000112	0.000107	0.000111	0.000109	9.7e-05	0.000102	0.000105	0.000104	0.000104	9.3e-05	0.000102	0.000108	9.3e-05	0.0001	0.000124	0.000118	0.000108	0.000111	0.000103	0.000116	0.000103	9.4e-05	9.8e-05	0.0001
23.793	9.7e-05	0.000127	0.000141	0.000112	0.000106	0.000111	0.000109	9.9e-05	0.000102	0.000105	0.000105	0.000104	9.3e-05	0.000102	0.000107	9.4e-05	0.000102	0.000124	0.000116	0.000108	0.000112	0.000103	0.000115	0.000102	9.5e-05	9.8e-05	0.0001
23.844	9.7e-05	0.000128	0.000142	0.000113	0.000106	0.000112	0.000109	9.9e-05	0.000102	0.000106	0.000105	0.000103	9.3e-05	0.000103	0.000107	9.5e-05	0.000102	0.000125	0.000115	0.00011	0.000112	0.000101	0.000115	0.000102	9.5e-05	9.8e-05	0.0001
23.894	9.6e-05	0.000128	0.000144	0.000114	0.000106	0.000112	0.000109	9.9e-05	0.000102	0.000105	0.000106	0.000103	9.3e-05	0.000103	0.000108	9.5e-05	0.000103	0.000125	0.000115	0.00011	0.000111	0.0001	0.000114	0.000102	9.5e-05	9.8e-05	9.9e-05
23.945	9.6e-05	0.000127	0.000143	0.000114	0.000105	0.000113	0.000109	9.8e-05	0.000103	0.000104	0.000106	0.000102	9.4e-05	0.000103	0.000109	9.5e-05	0.000103	0.000125	0.000115	0.000109	0.000111	9.9e-05	0.000113	0.000103	9.5e-05	9.9e-05	9.9e-05
23.995	9.6e-05	0.000128	0.000143	0.000114	0.000104	0.000113	0.00011	9.6e-05	0.000103	0.000104	0.000106	0.000103	9.4e-05	0.000104	0.000108	9.5e-05	0.000101	0.000125	0.000114	0.000109	0.000112	9.9e-05	0.000112	0.000103	9.5e-05	0.0001	9.7e-05
24.046	9.7e-05	0.000128	0.000143	0.000114	0.000104	0.000113	0.00011	9.7e-05	0.000103	0.000104	0.000105	0.000103	9.5e-05	0.000105	0.000108	9.5e-05	0.0001	0.000125	0.000113	0.00011	0.000113	0.0001	0.00011	0.000103	9.7e-05	0.0001	9.7e-05
24.096	9.8e-05	0.000128	0.000143	0.000115	0.000103	0.000112	0.000111	9.8e-05	0.000103	0.000104	0.000104	0.000104	9.5e-05	0.000105	0.000109	9.6e-05	9.8e-05	0.000124	0.000113	0.000111	0.000112	0.000101	0.00011	0.000104	9.8e-05	0.000101	9.8e-05
24.147	9.8e-05	0.000127	0.000142	0.000114	0.000103	0.000111	0.000112	0.0001	0.000102	0.000104	0.000104	0.000103	9.4e-05	0.000106	0.000108	9.6e-05	9.8e-05	0.000125	0.000114	0.000111	0.000113	0.000102	0.000109	0.000105	9.8e-05	0.000102	9.9e-05
24.198	9.9e-05	0.000126	0.000142	0.000114	0.000103	0.000111	0.000111	0.0001	0.000103	0.000103	0.000103	0.000103	9.4e-05	0.000107	0.000107	9.7e-05	9.7e-05	0.000126	0.000114	0.000112	0.000113	0.000102	0.000108	0.000105	9.9e-05	0.000103	9.9e-05
24.248	9.9e-05	0.000126	0.000141	0.000113	0.000102	0.00011	0.00011	0.0001	0.000103	0.000102	0.000103	0.000103	9.4e-05	0.000108	0.000107	9.7e-05	9.8e-05	0.000127	0.000114	0.000112	0.000114	0.000102	0.000108	0.000106	0.0001	0.000102	9.8e-05
24.299	9.8e-05	0.000125	0.000142	0.000114	0.000102	0.000111	0.00011	0.0001	0.000102	0.000102	0.000103	0.000102	9.4e-05	0.000109	0.000107	9.7e-05	9.8e-05	0.000127	0.000113	0.000112	0.000115	0.000102	0.000108	0.000105	0.0001	0.000102	9.8e-05
24.349	9.9e-05	0.000125	0.000143	0.000115	0.0001	0.000112	0.000109	0.0001	0.000103	0.000102	0.000103	0.000101	9.3e-05	0.00011	0.000106	9.6e-05	9.9e-05	0.000127	0.000112	0.000113	0.000117	0.000102	0.000108	0.000106	0.000101	0.000102	9.6e-05
24.4	9.9e-05	0.000126	0.000144	0.000115	0.0001	0.000113	0.000109	0.000101	0.000102	0.000102	0.000102	0.000102	9.4e-05	0.00011	0.000107	9.6e-05	9.9e-05	0.000127	0.000112	0.000113	0.000117	0.000102	0.000108	0.000106	0.000101	0.000102	9.6e-05
24.45	9.9e-05	0.000125	0.000144	0.000115	0.000101	0.000113	0.00011	0.000101	0.000102	0.000101	0.000103	0.000103	9.4e-05	0.000111	0.000107	9.7e-05	9.9e-05	0.000126	0.000112	0.000115	0.000117	0.000102	0.000106	0.000107	0.000101	0.000103	9.6e-05
24.501	9.9e-05	0.000123	0.000143	0.000113	0.000102	0.000113	0.00011	0.000102	0.000103	0.000101	0.000103	0.000103	9.4e-05	0.00011	0.000108	9.7e-05	9.9e-05	0.000126	0.000112	0.000115	0.000117	0.000102	0.000106	0.000107	0.000101	0.000104	9.6e-05
24.552	9.9e-05	0.000122	0.000144	0.000112	0.000102	0.000113	0.000109	0.000103	0.000104	0.0001	0.000103	0.000104	9.4e-05	0.00011	0.000109	9.6e-05	9.8e-05	0.000127	0.000112	0.000114	0.000118	0.000103	0.000105	0.000106	0.000102	0.000105	9.6e-05
24.602	0.0001	0.000121	0.000145	0.000112	0.000102	0.000112	0.000109	0.000103	0.000104	0.0001	0.000103	0.000105	9.4e-05	0.000109	0.000109	9.6e-05	9.8e-05	0.000128	0.000111	0.000114	0.000119	0.000103	0.000105	0.000105	0.000102	0.000107	9.6e-05
24.653	0.0001	0.000121	0.000145	0.000111	0.000102	0.000112	0.000109	0.000105	0.000105	0.000101	0.000102	0.000106	9.4e-05	0.000109	0.00011	9.6e-05	9.8e-05	0.000129	0.000111	0.000114	0.000119	0.000103	0.000104	0.000106	0.000103	0.000108	9.7e-05
24.703	9.9e-05	0.00012	0.000145	0.00011	0.000101	0.00011	0.000108	0.000105	0.000106	0.0001	0.000102	0.000104	9.4e-05	0.000109	0.000109	9.6e-05	9.7e-05	0.000128	0.000111	0.000113	0.000119	0.000103	0.000104	0.000107	0.000104	0.000107	9.6e-05
24.754	9.9e-05	0.000119	0.000144	0.00011	0.000101	0.00011	0.000108	0.000105	0.000106	0.0001	0.000103	0.000103	9.4e-05	0.00011	0.000108	9.6e-05	9.7e-05	0.000129	0.00011	0.000114	0.000119	0.000103	0.000104	0.000108	0.000104	0.000108	9.6e-05
24.804	9.9e-05	0.000119	0.000144	0.00011	0.000102	0.000111	0.000108	0.000105	0.000106	0.0001	0.000103	0.000102	9.4e-05	0.00011	0.000108	9.7e-05	9.8e-05	0.00013	0.00011	0.000115	0.000118	0.000103	0.000104	0.000108	0.000104	0.000109	9.6e-05
24.855	9.9e-05	0.000119	0.000144	0.000109	0.000102	0.000111	0.000109	0.000106	0.000106	0.0001	0.000102	0.000103	9.5e-05	0.00011	0.000108	9.8e-05	9.9e-05	0.00013	0.00011	0.000116	0.000118	0.000104	0.000104	0.000109	0.000104	0.000109	9.7e-05
24.906	0.0001	0.00012	0.000142	0.000108	0.000102	0.000111	0.000109	0.000107	0.000106	0.0001	0.000102	0.000104	9.6e-05	0.00011	0.000108	9.9e-05	0.0001	0.000131	0.00011	0.000115	0.000118	0.000104	0.000104	0.000109	0.000105	0.000108	9.7e-05
24.956	0.000101	0.000121	0.000142	0.000107	0.000102	0.000111	0.000109	0.000107	0.000107	9.9e-05	0.000103	0.000105	9.6e-05	0.00011	0.000109	9.9e-05	0.0001	0.000131	0.00011	0.000115	0.000119	0.000104	0.000104	0.00011	0.000105	0.000108	9.7e-05
25.007	0.000102	0.000121	0.000142	0.000107	0.000102	0.000112	0.000107	0.000109	0.000107	9.9e-05	0.000103	0.000105	9.7e-05	0.00011	0.00011	9.9e-05	0.000101	0.00013	0.000109	0.000115	0.000118	0.000104	0.000103	0.00011	0.000106	0.000108	9.6e-05
25.057	0.000103	0.000121	0.000142	0.000107	0.000103	0.000112	0.000107	0.000109	0.000108	9.8e-05	0.000103	0.000105	9.8e-05	0.00011	0.00011	9.9e-05	0.0001	0.000131	0.000109	0.000114	0.000119	0.000103	0.000104	0.00011	0.000107	0.000108	9.6e-05
25.108	0.000103	0.00012	0.000143	0.000107	0.000103	0.000111	0.000106	0.000111	0.000109	9.8e-05	0.000102	0.000104	9.8e-05	0.00011	0.000111	0.0001	9.9e-05	0.000131	0.000109	0.000114	0.000119	0.000103	0.000104	0.000111	0.000107	0.000109	9.7e-05
25.158	0.000103	0.000119	0.000145	0.000108	0.000104	0.000111	0.000106	0.000111	0.000109	9.7e-05	0.000102	0.000104	9.8e-05	0.00011	0.000111	0.0001	9.9e-05	0.000132	0.000108	0.000114	0.000118	0.000103	0.000103	0.000111	0.000108	0.000108	9.6e-05
25.209	0.000104	0.000118	0.000145	0.000109	0.000105	0.000111	0.000107	0.000111	0.00011	9.6e-05	0.000103	0.000104	9.8e-05	0.00011	0.000111	9.9e-05	0.0001	0.000132	0.000107	0.000114	0.000119	0.000102	0.000102	0.000111	0.000108	0.000107	9.5e-05
25.26	0.000104	0.000117	0.000143	0.000109	0.000106	0.000111	0.000106	0.000111	0.00011	9.7e-05	0.000103	0.000105	9.8e-05	0.00011	0.000112	9.9e-05	0.000101	0.000131	0.000106	0.000113	0.000119	0.000102	0.000103	0.000112	0.000108	0.000107	9.5e-05
25.31	0.000105	0.000118	0.000143	0.000109	0.000106	0.00011	0.000106	0.000112	0.00011	9.8e-05	0.000103	0.000105	9.8e-05	0.000109	0.000112	9.8e-05	0.000101	0.000131	0.000106	0.000113	0.00012	0.000103	0.000102	0.000113	0.000108	0.000106	9.6e-05
25.361	0.000106	0.000119	0.000142	0.000108	0.000105	0.000111	0.000106	0.000111	0.00011	9.9e-05	0.000103	0.000105	9.8e-05	0.000109	0.000113	9.6e-05	0.000102	0.000131	0.000106	0.000113	0.000121	0.000103	0.000101	0.000113	0.000108	0.000106	9.6e-05
25.411	0.000106	0.00012	0.000141	0.000108	0.000104	0.000111	0.000107	0.000111	0.00011	9.9e-05	0.000103	0.000106	9.8e-05	0.000109	0.000113	9.6e-05	0.000103	0.000131	0.000106	0.000113	0.000121	0.000104	0.0001	0.000113	0.000109	0.000105	9.5e-05
25.462	0.000107	0.000119	0.00014	0.000108	0.000104	0.000112	0.000107	0.000112	0.00011	0.0001	0.000103	0.000107	9.8e-05	0.000108	0.000114	9.7e-05	0.000104	0.000131	0.000106	0.000114	0.00012	0.000103	9.9e-05	0.000113	0.000109	0.000104	9.4e-05
25.512	0.000108	0.000119	0.000137	0.000108	0.000104	0.000113	0.000107	0.000113	0.000111	0.000101	0.000104	0.000107	9.7e-05	0.000108	0.000114	9.6e-05	0.000104	0.000131	0.000106	0.000114	0.000121	0.000103	0.0001	0.000113	0.000108	0.000104	9.3e-05
25.563	0.000108	0.000118	0.000137	0.000107	0.000103	0.000113	0.000109	0.000114	0.00011	0.000102	0.000103	0.000107	9.7e-05	0.000108	0.000114	9.5e-05	0.000104	0.000132	0.000106	0.000114	0.000121	0.000104	0.000101	0.000113	0.000107	0.000104	9.3e-05
25.614	0.000108	0.000117	0.000137	0.000107	0.000103	0.000113	0.00011	0.000114	0.00011	0.000102	0.000103	0.000106	9.6e-05	0.000108	0.000114	9.6e-05	0.000105	0.000132	0.000106	0.000115	0.00012	0.000104	0.000102	0.000113	0.000107	0.000103	9.3e-05
25.664	0.000109	0.000116	0.000136	0.000108	0.000104	0.000114	0.000111	0.000114	0.00011	0.000103	0.000103	0.000107	9.6e-05	0.000107	0.000114	9.7e-05	0.000103	0.000133	0.000106	0.000115	0.000121	0.000105	0.000101	0.000114	0.000106	0.000102	9.2e-05
25.715	0.00011	0.000115	0.000136	0.000108	0.000105	0.000114	0.00011	0.000114	0.00011	0.000102	0.000103	0.000107	9.6e-05	0.000107	0.000114	9.8e-05	0.000103	0.000132	0.000106	0.000116	0.000121	0.000104	0.000101	0.000113	0.000106	0.000102	9.2e-05
25.765	0.000111	0.000115	0.000137	0.000108	0.000105	0.000114	0.00011	0.000114	0.00011	0.000103	0.000103	0.000109	9.7e-05	0.000108	0.000116	9.8e-05	0.000103	0.000131	0.000106	0.000115	0.000121	0.000103	0.000102	0.000114	0.000106	0.000101	9.2e-05
25.816	0.000112	0.000116	0.000138	0.000108	0.000104	0.000112	0.000109	0.000114	0.00011	0.000104	0.000102	0.00011	9.8e-05	0.000107	0.000117	9.8e-05	0.000102	0.00013	0.000106	0.000115	0.000121	0.000104	0.000102	0.000115	0.000105	0.0001	9.2e-05
25.866	0.000112	0.000116	0.000137	0.000108	0.000103	0.000111	0.000109	0.000114	0.00011	0.000104	0.000101	0.00011	9.7e-05	0.000106	0.000117	9.7e-05	0.000103	0.00013	0.000107	0.000115	0.000121	0.000105	0.000102	0.000116	0.000105	0.0001	9.2e-05
25.917	0.000113	0.000117	0.000136	0.000107	0.000103	0.000111	0.00011	0.000113	0.000111	0.000105	0.000101	0.000111	9.7e-05	0.000106	0.000117	9.7e-05	0.000103	0.000128	0.000106	0.000115	0.00012	0.000105	0.000102	0.000117	0.000107	0.0001	9.2e-05
25.968	0.000113	0.000116	0.000134	0.000106	0.000103	0.00011	0.00011	0.000113	0.000111	0.000105	0.000102	0.000111	9.6e-05	0.000106	0.000117	9.6e-05	0.000103	0.000128	0.000107	0.000115	0.00012	0.000105	0.000101	0.000117	0.000107	9.9e-05	9.2e-05
26.018	0.000114	0.000116	0.000133	0.000105	0.000105	0.000109	0.000109	0.000113	0.000112	0.000105	0.000103	0.000112	9.6e-05	0.000106	0.000117	9.6e-05	0.000102	0.000127	0.000106	0.000116	0.000119	0.000104	0.000101	0.000118	0.000106	9.9e-05	9.1e-05
26.069	0.000114	0.000116	0.000133	0.000105	0.000106	0.000108	0.000108	0.000113	0.000113	0.000104	0.000102	0.000113	9.6e-05	0.000106	0.000117	9.5e-05	0.000102	0.000127	0.000106	0.000116	0.000119	0.000103	0.0001	0.000119	0.000106	9.9e-05	9.2e-05
26.119	0.000114	0.000116	0.000132	0.000105	0.000106	0.000109	0.000108	0.000112	0.000115	0.000105	0.000101	0.000113	9.7e-05	0.000105	0.000117	9.5e-05	0.000102	0.000127	0.000107	0.000116	0.000119	0.000104	0.0001	0.00012	0.000106	9.8e-05	9.2e-05
26.17	0.000114	0.000116	0.000132	0.000105	0.000107	0.000109	0.000108	0.000112	0.000115	0.000105	0.0001	0.000112	9.7e-05	0.000106	0.000116	9.5e-05	0.000103	0.000125	0.000106	0.000115	0.000117	0.000105	0.0001	0.000121	0.000106	9.7e-05	9.2e-05
26.22	0.000114	0.000116	0.000132	0.000106	0.000108	0.000109	0.000108	0.000113	0.000115	0.000106	0.0001	0.000112	9.7e-05	0.000106	0.000116	9.5e-05	0.000104	0.000125	0.000107	0.000115	0.000116	0.000105	0.0001	0.000121	0.000105	9.7e-05	9.3e-05
26.271	0.000114	0.000115	0.000131	0.000104	0.000108	0.00011	0.000107	0.000111	0.000115	0.000106	0.000101	0.000111	9.7e-05	0.000106	0.000115	9.5e-05	0.000105	0.000124	0.000108	0.000115	0.000116	0.000105	0.0001	0.000121	0.000105	9.6e-05	9.3e-05
26.322	0.000115	0.000114	0.000131	0.000104	0.000108	0.00011	0.000106	0.000112	0.000114	0.000106	0.000102	0.00011	9.7e-05	0.000106	0.000115	9.5e-05	0.000106	0.000124	0.000108	0.000115	0.000115	0.000106	0.000101	0.00012	0.000105	9.7e-05	9.3e-05
26.372	0.000115	0.000114	0.00013	0.000103	0.000109	0.000109	0.000107	0.000112	0.000114	0.000107	0.000102	0.000111	9.6e-05	0.000106	0.000115	9.5e-05	0.000106	0.000124	0.000107	0.000116	0.000115	0.000106	0.000101	0.00012	0.000106	9.6e-05	9.4e-05
26.423	0.000115	0.000114	0.00013	0.000103	0.00011	0.000109	0.000107	0.000112	0.000115	0.000106	0.000102	0.000113	9.6e-05	0.000105	0.000115	9.4e-05	0.000108	0.000122	0.000107	0.000115	0.000115	0.000106	0.0001	0.00012	0.000104	9.7e-05	9.5e-05
26.473	0.000115	0.000114	0.000127	0.000102	0.00011	0.000109	0.000107	0.000111	0.000115	0.000106	0.000103	0.000113	9.6e-05	0.000105	0.000115	9.3e-05	0.000108	0.000122	0.000106	0.000115	0.000115	0.000106	9.9e-05	0.000121	0.000103	9.7e-05	9.5e-05
26.524	0.000115	0.000113	0.000127	0.0001	0.000109	0.00011	0.000107	0.000111	0.000115	0.000107	0.000103	0.000113	9.5e-05	0.000105	0.000116	9.4e-05	0.000109	0.000123	0.000106	0.000115	0.000116	0.000106	0.0001	0.000121	0.000102	9.5e-05	9.6e-05
26.575	0.000115	0.000114	0.000126	0.000101	0.000108	0.00011	0.000106	0.000111	0.000115	0.000107	0.000103	0.000113	9.6e-05	0.000105	0.000115	9.3e-05	0.000111	0.000123	0.000106	0.000115	0.000117	0.000106	0.000101	0.00012	0.000102	9.5e-05	9.6e-05
26.625	0.000115	0.000115	0.000126	9.9e-05	0.000109	0.000111	0.000106	0.000111	0.000114	0.000107	0.000102	0.000113	9.6e-05	0.000105	0.000115	9.3e-05	0.000111	0.000122	0.000107	0.000115	0.000119	0.000107	0.000101	0.00012	0.000102	9.5e-05	9.8e-05
26.676	0.000115	0.000115	0.000126	9.9e-05	0.000108	0.00011	0.000107	0.000111	0.000114	0.000109	0.000103	0.000112	9.7e-05	0.000105	0.000116	9.4e-05	0.000111	0.000123	0.000108	0.000114	0.00012	0.000106	0.000102	0.000121	0.000101	9.5e-05	0.0001
26.726	0.000115	0.000116	0.000127	0.0001	0.000108	0.00011	0.000105	0.000111	0.000113	0.000109	0.000103	0.000112	9.6e-05	0.000105	0.000116	9.3e-05	0.00011	0.000123	0.000107	0.000113	0.00012	0.000105	0.000103	0.00012	0.0001	9.4e-05	0.0001
26.777	0.000115	0.000117	0.000126	0.0001	0.000107	0.00011	0.000103	0.000112	0.000113	0.00011	0.000103	0.000112	9.6e-05	0.000105	0.000115	9.2e-05	0.000111	0.000124	0.000107	0.000113	0.00012	0.000104	0.000102	0.00012	0.0001	9.4e-05	0.0001
26.827	0.000115	0.000117	0.000125	0.0001	0.000108	0.00011	0.000104	0.000111	0.000113	0.000111	0.000103	0.000112	9.6e-05	0.000105	0.000115	9.2e-05	0.00011	0.000124	0.000107	0.000113	0.00012	0.000104	0.000103	0.00012	9.7e-05	9.3e-05	0.000101
26.878	0.000114	0.000119	0.000124	0.0001	0.000109	0.00011	0.000105	0.000112	0.000113	0.000112	0.000103	0.000112	9.7e-05	0.000105	0.000116	9.2e-05	0.000112	0.000123	0.000108	0.000114	0.000121	0.000105	0.000104	0.00012	9.7e-05	9.3e-05	0.0001
26.929	0.000114	0.000119	0.000123	0.0001	0.000109	0.000111	0.000105	0.000113	0.000113	0.000112	0.000103	0.000114	9.7e-05	0.000104	0.000116	9.2e-05	0.000112	0.000121	0.000108	0.000113	0.000122	0.000104	0.000103	0.00012	9.6e-05	9.3e-05	0.000102
26.979	0.000114	0.00012	0.000123	0.000101	0.000109	0.000112	0.000105	0.000112	0.000113	0.000112	0.000103	0.000114	9.8e-05	0.000103	0.000116	9.1e-05	0.000113	0.000121	0.000108	0.000113	0.000121	0.000104	0.000103	0.000119	9.7e-05	9.4e-05	0.000102
27.03	0.000114	0.00012	0.000124	0.0001	0.00011	0.000113	0.000104	0.000113	0.000113	0.000112	0.000102	0.000114	9.8e-05	0.000104	0.000115	9.2e-05	0.000114	0.000119	0.000108	0.000111	0.000121	0.000104	0.000104	0.00012	9.8e-05	9.3e-05	0.000103
27.08	0.000114	0.000119	0.000124	0.0001	0.000111	0.000112	0.000103	0.000113	0.000113	0.000112	0.000102	0.000113	9.8e-05	0.000104	0.000114	9.1e-05	0.000115	0.000119	0.000109	0.000111	0.00012	0.000103	0.000105	0.00012	9.7e-05	9.2e-05	0.000103
27.131	0.000113	0.000119	0.000125	0.0001	0.000113	0.000113	0.000103	0.000113	0.000114	0.000111	0.000101	0.000113	9.8e-05	0.000104	0.000114	9.2e-05	0.000115	0.00012	0.000109	0.000109	0.00012	0.000103	0.000104	0.000119	9.7e-05	9.2e-05	0.000104
27.181	0.000114	0.000119	0.000126	0.0001	0.000114	0.000113	0.000102	0.000114	0.000114	0.000111	0.000101	0.000113	9.9e-05	0.000104	0.000114	9.3e-05	0.000115	0.000119	0.000109	0.000108	0.000118	0.000102	0.000105	0.000118	9.7e-05	9.3e-05	0.000103
27.232	0.000114	0.000119	0.000126	0.0001	0.000114	0.000112	0.000102	0.000114	0.000114	0.000109	0.000101	0.000115	9.9e-05	0.000103	0.000114	9.4e-05	0.000115	0.000117	0.000108	0.000107	0.000117	0.000103	0.000105	0.000118	9.5e-05	9.4e-05	0.000103
27.283	0.000114	0.00012	0.000128	9.9e-05	0.000114	0.000113	0.000102	0.000114	0.000114	0.00011	0.000101	0.000114	9.9e-05	0.000103	0.000114	9.4e-05	0.000115	0.000116	0.000109	0.000107	0.000117	0.000103	0.000105	0.000118	9.6e-05	9.4e-05	0.000102
27.333	0.000113	0.000119	0.000129	0.0001	0.000115	0.000113	0.000104	0.000113	0.000114	0.000111	0.000101	0.000114	9.9e-05	0.000103	0.000114	9.4e-05	0.000114	0.000115	0.000109	0.000106	0.000117	0.000102	0.000105	0.000117	9.6e-05	9.4e-05	0.000102
27.384	0.000113	0.000119	0.000129	0.0001	0.000116	0.000114	0.000105	0.000113	0.000115	0.000112	0.000102	0.000114	9.9e-05	0.000102	0.000114	9.3e-05	0.000114	0.000114	0.000109	0.000106	0.000117	0.000102	0.000105	0.000117	9.6e-05	9.3e-05	0.000103
27.434	0.000113	0.00012	0.000128	0.0001	0.000117	0.000114	0.000105	0.000114	0.000115	0.000112	0.000103	0.000115	9.9e-05	0.000102	0.000115	9.3e-05	0.000115	0.000114	0.00011	0.000106	0.000116	0.000101	0.000104	0.000118	9.5e-05	9.3e-05	0.000103
27.485	0.000114	0.000121	0.000128	0.0001	0.000117	0.000114	0.000106	0.000115	0.000116	0.000114	0.000104	0.000116	9.9e-05	0.000101	0.000116	9.3e-05	0.000117	0.000113	0.00011	0.000105	0.000116	0.000101	0.000104	0.000119	9.5e-05	9.3e-05	0.000103
27.535	0.000114	0.000122	0.00013	0.000101	0.000118	0.000114	0.000106	0.000116	0.000118	0.000114	0.000106	0.000116	9.9e-05	0.000102	0.000116	9.3e-05	0.000118	0.000113	0.000112	0.000106	0.000115	0.0001	0.000105	0.000118	9.4e-05	9.3e-05	0.000103
27.586	0.000114	0.000122	0.00013	0.000101	0.000117	0.000114	0.000106	0.000116	0.000118	0.000115	0.000106	0.000117	9.9e-05	0.000102	0.000116	9.2e-05	0.000119	0.000113	0.000112	0.000105	0.000114	0.0001	0.000106	0.000118	9.5e-05	9.1e-05	0.000103
27.637	0.000113	0.000122	0.00013	0.0001	0.000118	0.000114	0.000106	0.000115	0.000118	0.000115	0.000106	0.000118	9.8e-05	0.000101	0.000116	9.2e-05	0.000119	0.000114	0.000113	0.000106	0.000114	0.0001	0.000107	0.000118	9.4e-05	9.2e-05	0.000103
27.687	0.000114	0.000122	0.000131	0.0001	0.000119	0.000115	0.000106	0.000114	0.000119	0.000114	0.000106	0.000117	9.8e-05	0.000101	0.000116	9.3e-05	0.000119	0.000115	0.000114	0.000106	0.000114	9.9e-05	0.000108	0.000116	9.4e-05	9.4e-05	0.000104
27.738	0.000113	0.000124	0.000131	0.000102	0.00012	0.000117	0.000106	0.000114	0.000118	0.000115	0.000107	0.000118	9.9e-05	0.0001	0.000115	9.3e-05	0.000119	0.000115	0.000115	0.000105	0.000114	9.9e-05	0.000109	0.000115	9.3e-05	9.5e-05	0.000106
27.788	0.000113	0.000124	0.000131	0.000102	0.000121	0.000117	0.000107	0.000113	0.000118	0.000115	0.000107	0.000119	9.9e-05	9.9e-05	0.000115	9.4e-05	0.00012	0.000115	0.000116	0.000105	0.000113	9.8e-05	0.000109	0.000115	9.4e-05	9.6e-05	0.000106
27.839	0.000113	0.000125	0.00013	0.000103	0.000121	0.000117	0.000107	0.000113	0.000118	0.000116	0.000106	0.00012	0.0001	9.8e-05	0.000116	9.4e-05	0.000121	0.000115	0.000117	0.000105	0.000113	9.9e-05	0.000109	0.000114	9.4e-05	9.6e-05	0.000107
27.889	0.000114	0.000125	0.000131	0.000103	0.000121	0.000117	0.000108	0.000114	0.000118	0.000116	0.000106	0.00012	0.0001	9.7e-05	0.000116	9.3e-05	0.000122	0.000114	0.000117	0.000106	0.000112	9.9e-05	0.000109	0.000114	9.3e-05	9.6e-05	0.000107
27.94	0.000114	0.000124	0.000131	0.000104	0.000121	0.000116	0.000109	0.000115	0.000119	0.000116	0.000107	0.00012	0.0001	9.6e-05	0.000116	9.3e-05	0.000123	0.000113	0.000118	0.000106	0.000112	9.9e-05	0.00011	0.000115	9.3e-05	9.6e-05	0.000107
27.991	0.000114	0.000124	0.000132	0.000104	0.00012	0.000117	0.000111	0.000116	0.000119	0.000117	0.000108	0.00012	0.0001	9.6e-05	0.000116	9.3e-05	0.000123	0.000113	0.000119	0.000106	0.000111	0.0001	0.000111	0.000116	9.2e-05	9.6e-05	0.000108
28.041	0.000114	0.000125	0.000133	0.000104	0.000121	0.000117	0.000112	0.000117	0.000119	0.000117	0.000109	0.00012	0.000101	9.5e-05	0.000117	9.2e-05	0.000122	0.000114	0.00012	0.000106	0.000111	0.0001	0.000113	0.000117	9.2e-05	9.6e-05	0.000108
28.092	0.000113	0.000126	0.000133	0.000104	0.000123	0.000117	0.000113	0.000118	0.00012	0.000117	0.00011	0.000121	0.000102	9.5e-05	0.000116	9.2e-05	0.000122	0.000115	0.000121	0.000106	0.000111	9.9e-05	0.000113	0.000117	9.2e-05	9.6e-05	0.000109
28.142	0.000113	0.000127	0.000133	0.000105	0.000124	0.000117	0.000113	0.000118	0.00012	0.000118	0.000111	0.000121	0.000102	9.5e-05	0.000116	9.2e-05	0.000123	0.000115	0.000121	0.000105	0.00011	9.8e-05	0.000114	0.000118	9.1e-05	9.6e-05	0.000109
28.193	0.000113	0.000127	0.000135	0.000105	0.000124	0.000118	0.000113	0.000119	0.000119	0.000118	0.000111	0.000121	0.000102	9.5e-05	0.000116	9.3e-05	0.000124	0.000114	0.000122	0.000104	0.00011	9.8e-05	0.000115	0.000117	9.2e-05	9.6e-05	0.000109
28.243	0.000113	0.000129	0.000136	0.000105	0.000125	0.000118	0.000115	0.000119	0.000119	0.000118	0.000111	0.00012	0.000102	9.4e-05	0.000115	9.4e-05	0.000125	0.000114	0.000122	0.000105	0.000111	9.8e-05	0.000115	0.000117	9.3e-05	9.7e-05	0.000108
28.294	0.000112	0.000129	0.000137	0.000106	0.000127	0.000117	0.000116	0.00012	0.000118	0.000118	0.00011	0.000121	0.000101	9.4e-05	0.000115	9.5e-05	0.000125	0.000114	0.000123	0.000105	0.000112	9.9e-05	0.000115	0.000116	9.3e-05	9.7e-05	0.000109
28.345	0.000111	0.00013	0.000137	0.000106	0.000128	0.000117	0.000117	0.000121	0.000118	0.000119	0.00011	0.000122	0.000101	9.5e-05	0.000116	9.5e-05	0.000126	0.000114	0.000124	0.000104	0.000112	9.9e-05	0.000116	0.000115	9.3e-05	9.7e-05	0.000109
28.395	0.000112	0.000131	0.000137	0.000107	0.000129	0.000117	0.000118	0.00012	0.000117	0.000119	0.000111	0.000123	0.000101	9.7e-05	0.000117	9.5e-05	0.000128	0.000116	0.000124	0.000104	0.000113	9.9e-05	0.000116	0.000114	9.3e-05	9.8e-05	0.000109
28.446	0.000112	0.000133	0.000137	0.000106	0.000129	0.000117	0.000119	0.00012	0.000116	0.000119	0.000111	0.000123	0.000102	9.7e-05	0.000117	9.5e-05	0.000129	0.000116	0.000126	0.000104	0.000113	9.9e-05	0.000116	0.000114	9.3e-05	9.8e-05	0.000108
28.496	0.000113	0.000133	0.000137	0.000107	0.00013	0.000118	0.00012	0.000121	0.000116	0.000119	0.000111	0.000123	0.000102	9.7e-05	0.000117	9.6e-05	0.00013	0.000117	0.000126	0.000104	0.000113	9.9e-05	0.000116	0.000113	9.4e-05	9.9e-05	0.000109
28.547	0.000113	0.000134	0.000137	0.000107	0.000131	0.000119	0.000121	0.000122	0.000115	0.00012	0.000111	0.000123	0.000103	9.9e-05	0.000117	9.6e-05	0.00013	0.000117	0.000126	0.000104	0.000114	9.8e-05	0.000116	0.000113	9.3e-05	0.0001	0.00011
28.597	0.000114	0.000134	0.000139	0.000107	0.000132	0.00012	0.00012	0.000122	0.000114	0.00012	0.000111	0.000125	0.000103	0.0001	0.000117	9.7e-05	0.00013	0.000116	0.000126	0.000106	0.000114	9.8e-05	0.000116	0.000113	9.3e-05	9.9e-05	0.00011
28.648	0.000114	0.000134	0.00014	0.000107	0.000131	0.00012	0.000121	0.000122	0.000115	0.00012	0.000111	0.000126	0.000104	0.0001	0.000117	9.7e-05	0.000132	0.000116	0.000126	0.000105	0.000114	9.8e-05	0.000116	0.000112	9.4e-05	9.9e-05	0.000111
28.699	0.000115	0.000135	0.000142	0.000109	0.000132	0.00012	0.000122	0.000123	0.000115	0.00012	0.00011	0.000128	0.000105	0.000101	0.000117	9.8e-05	0.000133	0.000117	0.000126	0.000105	0.000113	9.9e-05	0.000117	0.000112	9.5e-05	9.9e-05	0.00011
28.749	0.000115	0.000135	0.000143	0.00011	0.000133	0.00012	0.000122	0.000123	0.000115	0.00012	0.00011	0.000129	0.000106	0.000102	0.000117	9.9e-05	0.000133	0.000118	0.000126	0.000105	0.000114	0.0001	0.000117	0.000111	9.6e-05	0.0001	0.00011
28.8	0.000116	0.000136	0.000144	0.000111	0.000135	0.000122	0.000122	0.000124	0.000116	0.00012	0.000112	0.00013	0.000107	0.000103	0.000117	9.9e-05	0.000133	0.000117	0.000126	0.000106	0.000114	0.0001	0.000117	0.000111	9.6e-05	0.000101	0.00011
28.85	0.000116	0.000136	0.000143	0.000111	0.000134	0.000123	0.000123	0.000123	0.000117	0.00012	0.000114	0.000131	0.000108	0.000102	0.000118	9.9e-05	0.000133	0.000117	0.000126	0.000106	0.000114	9.9e-05	0.000117	0.000109	9.6e-05	0.000102	0.000109
28.901	0.000116	0.000136	0.000143	0.000112	0.000134	0.000123	0.000124	0.000125	0.000117	0.000119	0.000116	0.000132	0.000108	0.000103	0.000119	0.0001	0.000132	0.000117	0.000127	0.000107	0.000114	9.9e-05	0.000117	0.000109	9.6e-05	0.000103	0.000108
28.951	0.000118	0.000138	0.000145	0.000113	0.000134	0.000124	0.000125	0.000127	0.000118	0.00012	0.000116	0.000132	0.000108	0.000104	0.000118	0.000101	0.000132	0.000117	0.000128	0.000109	0.000115	0.0001	0.000117	0.000109	9.5e-05	0.000103	0.000108
29.002	0.00012	0.000139	0.000145	0.000113	0.000136	0.000124	0.000126	0.000128	0.00012	0.00012	0.000117	0.000132	0.000109	0.000104	0.000118	0.000102	0.000132	0.000117	0.000128	0.000109	0.000116	0.000101	0.000118	0.000108	9.5e-05	0.000102	0.000109
29.053	0.000119	0.00014	0.000147	0.000113	0.000136	0.000125	0.000128	0.000129	0.00012	0.000119	0.000117	0.000132	0.00011	0.000105	0.000117	0.000103	0.000131	0.000118	0.000128	0.00011	0.000116	0.000101	0.000118	0.000108	9.5e-05	0.000103	0.000109
29.103	0.00012	0.00014	0.000148	0.000114	0.000136	0.000125	0.00013	0.00013	0.000121	0.00012	0.000118	0.000134	0.00011	0.000105	0.000118	0.000104	0.000131	0.000118	0.000127	0.000111	0.000116	0.000101	0.000118	0.000108	9.6e-05	0.000104	0.000109
29.154	0.00012	0.000139	0.000148	0.000115	0.000136	0.000126	0.000131	0.000131	0.000121	0.000121	0.000118	0.000134	0.00011	0.000106	0.000119	0.000105	0.000132	0.000119	0.000126	0.000112	0.000115	0.0001	0.000117	0.000108	9.6e-05	0.000105	0.000109
29.204	0.00012	0.00014	0.000148	0.000116	0.000136	0.000126	0.000133	0.000131	0.000121	0.000122	0.000119	0.000135	0.00011	0.000106	0.000119	0.000106	0.000131	0.000119	0.000126	0.000112	0.000116	9.9e-05	0.000117	0.000107	9.7e-05	0.000105	0.000109
29.255	0.000119	0.000139	0.000149	0.000117	0.000136	0.000127	0.000133	0.000132	0.000123	0.000122	0.00012	0.000135	0.00011	0.000107	0.000118	0.000106	0.000131	0.000118	0.000126	0.000113	0.000116	0.0001	0.000118	0.000106	9.7e-05	0.000104	0.00011
29.305	0.00012	0.000139	0.00015	0.000118	0.000136	0.000127	0.000134	0.000133	0.000124	0.000123	0.000119	0.000136	0.00011	0.000108	0.000119	0.000107	0.000131	0.000119	0.000125	0.000114	0.000115	0.000101	0.000119	0.000106	9.8e-05	0.000105	0.00011
29.356	0.00012	0.00014	0.000151	0.00012	0.000137	0.000129	0.000136	0.000133	0.000124	0.000123	0.000119	0.000136	0.000109	0.000108	0.00012	0.000107	0.00013	0.000119	0.000126	0.000113	0.000116	0.000101	0.00012	0.000106	9.9e-05	0.000104	0.00011
29.407	0.000119	0.00014	0.000152	0.000121	0.000138	0.000129	0.000135	0.000134	0.000124	0.000123	0.000119	0.000137	0.00011	0.000109	0.000121	0.000107	0.00013	0.000121	0.000125	0.000113	0.000117	0.000102	0.00012	0.000107	9.9e-05	0.000104	0.00011
29.457	0.000119	0.000141	0.000153	0.000121	0.000138	0.00013	0.000137	0.000135	0.000124	0.000122	0.000118	0.000138	0.00011	0.000109	0.000122	0.000106	0.000131	0.000123	0.000125	0.000114	0.000118	0.000103	0.00012	0.000108	0.0001	0.000104	0.00011
29.508	0.000119	0.000142	0.000154	0.000122	0.00014	0.00013	0.000138	0.000136	0.000125	0.000121	0.00012	0.000138	0.00011	0.000112	0.000122	0.000106	0.000131	0.000122	0.000124	0.000115	0.000119	0.000104	0.00012	0.000109	0.0001	0.000105	0.00011
29.558	0.000119	0.000141	0.000156	0.000123	0.000141	0.00013	0.00014	0.000136	0.000124	0.000121	0.000122	0.000139	0.000109	0.000112	0.000121	0.000107	0.000131	0.000122	0.000122	0.000116	0.000119	0.000103	0.000121	0.000107	0.000101	0.000107	0.000111
29.609	0.000119	0.000141	0.000156	0.000124	0.000141	0.000132	0.000141	0.000136	0.000125	0.000119	0.000121	0.000139	0.000109	0.000113	0.000122	0.000107	0.000131	0.000123	0.000122	0.000115	0.00012	0.000103	0.000123	0.000108	0.000102	0.000107	0.000112
29.659	0.000119	0.000142	0.000158	0.000124	0.000142	0.000132	0.000142	0.000138	0.000125	0.000119	0.000122	0.00014	0.00011	0.000114	0.000121	0.000107	0.00013	0.000124	0.000121	0.000116	0.00012	0.000102	0.000122	0.000108	0.000103	0.000107	0.000111
29.71	0.000119	0.000143	0.000159	0.000124	0.000142	0.000132	0.000143	0.000138	0.000124	0.000119	0.000123	0.00014	0.00011	0.000114	0.000122	0.000107	0.000132	0.000126	0.000121	0.000116	0.000119	0.000102	0.000123	0.000108	0.000103	0.000106	0.00011
29.761	0.000118	0.000143	0.000159	0.000125	0.000143	0.000132	0.000144	0.000138	0.000125	0.000119	0.000125	0.000141	0.000111	0.000115	0.000123	0.000108	0.000131	0.000128	0.00012	0.000118	0.00012	0.000104	0.000124	0.000109	0.000104	0.000106	0.00011
29.811	0.000119	0.000144	0.000158	0.000126	0.000142	0.000132	0.000145	0.000139	0.000125	0.00012	0.000125	0.000141	0.00011	0.000115	0.000123	0.000108	0.000131	0.000131	0.000119	0.000118	0.000122	0.000104	0.000124	0.000108	0.000104	0.000106	0.00011
29.862	0.000119	0.000145	0.000158	0.000127	0.000142	0.000132	0.000145	0.00014	0.000127	0.00012	0.000126	0.000141	0.000111	0.000116	0.000124	0.00011	0.000132	0.000132	0.000119	0.000119	0.000121	0.000105	0.000124	0.000109	0.000105	0.000106	0.000109
29.912	0.000118	0.000145	0.000158	0.000127	0.000143	0.000133	0.000145	0.000141	0.000128	0.000121	0.000126	0.000141	0.000111	0.000116	0.000125	0.000111	0.000132	0.000133	0.000119	0.000119	0.000123	0.000104	0.000123	0.000109	0.000105	0.000106	0.000108
29.963	0.000118	0.000145	0.000159	0.000127	0.000143	0.000135	0.000145	0.000141	0.000129	0.00012	0.000127	0.000141	0.000112	0.000116	0.000126	0.000112	0.000133	0.000134	0.000118	0.00012	0.000123	0.000105	0.000122	0.000109	0.000105	0.000108	0.000107
30.013	0.000119	0.000146	0.000159	0.000127	0.000143	0.000136	0.000146	0.00014	0.000131	0.00012	0.000128	0.000141	0.000112	0.000118	0.000127	0.000112	0.000132	0.000134	0.000117	0.000121	0.000124	0.000106	0.000121	0.000109	0.000106	0.000108	0.000106
30.064	0.00012	0.000147	0.000161	0.000128	0.000144	0.000136	0.000147	0.000141	0.000132	0.000121	0.000128	0.000141	0.000113	0.000118	0.000128	0.000112	0.000132	0.000134	0.000118	0.000123	0.000125	0.000106	0.00012	0.00011	0.000107	0.000109	0.000105
30.115	0.000121	0.000147	0.000162	0.000128	0.000145	0.000136	0.000147	0.000141	0.000132	0.000121	0.000128	0.000141	0.000114	0.00012	0.000128	0.000112	0.000132	0.000134	0.000119	0.000124	0.000125	0.000107	0.00012	0.000111	0.000107	0.000109	0.000105
30.165	0.000122	0.000146	0.000163	0.000128	0.000146	0.000136	0.000147	0.000142	0.000132	0.000121	0.000127	0.000142	0.000115	0.000121	0.000127	0.000113	0.000132	0.000136	0.000121	0.000125	0.000125	0.000108	0.00012	0.000112	0.000108	0.000109	0.000106
30.216	0.000122	0.000146	0.000164	0.000128	0.000147	0.000137	0.000147	0.000142	0.000133	0.000121	0.000127	0.000141	0.000117	0.000123	0.000128	0.000114	0.000133	0.000136	0.000121	0.000126	0.000126	0.000109	0.00012	0.000113	0.00011	0.00011	0.000106
30.266	0.000123	0.000147	0.000165	0.000129	0.000148	0.000137	0.000146	0.000142	0.000134	0.000121	0.000129	0.000141	0.000117	0.000124	0.000128	0.000114	0.000133	0.000136	0.000122	0.000127	0.000127	0.00011	0.00012	0.000115	0.00011	0.00011	0.000106
30.317	0.000124	0.000146	0.000167	0.00013	0.000148	0.000139	0.000146	0.000142	0.000135	0.000121	0.00013	0.00014	0.000118	0.000125	0.000129	0.000114	0.000134	0.000138	0.000121	0.000127	0.000126	0.000111	0.000119	0.000115	0.00011	0.00011	0.000105
30.367	0.000125	0.000147	0.000168	0.000131	0.000148	0.000141	0.000147	0.000143	0.000137	0.000122	0.00013	0.00014	0.000118	0.000127	0.00013	0.000114	0.000136	0.000139	0.000121	0.000127	0.000127	0.00011	0.00012	0.000115	0.00011	0.000109	0.000105
30.418	0.000127	0.000148	0.000169	0.000131	0.00015	0.000141	0.000148	0.000144	0.000138	0.000122	0.000131	0.000141	0.000119	0.000128	0.000131	0.000114	0.000136	0.000139	0.000121	0.000128	0.000127	0.000111	0.00012	0.000117	0.00011	0.00011	0.000105
30.469	0.000127	0.000149	0.00017	0.000131	0.000152	0.000143	0.000149	0.000144	0.000138	0.000124	0.00013	0.000142	0.000118	0.000128	0.000131	0.000113	0.000136	0.00014	0.000121	0.00013	0.000127	0.000112	0.00012	0.000118	0.00011	0.000111	0.000105
30.519	0.000128	0.000149	0.00017	0.000131	0.000153	0.000143	0.000149	0.000144	0.000139	0.000125	0.000131	0.000142	0.000119	0.000128	0.000132	0.000114	0.000135	0.00014	0.000121	0.000131	0.000129	0.000113	0.00012	0.000119	0.000111	0.000112	0.000105
30.57	0.000129	0.000149	0.000171	0.00013	0.000154	0.000143	0.00015	0.000145	0.00014	0.000125	0.000133	0.000142	0.000119	0.000128	0.000133	0.000114	0.000135	0.000141	0.000121	0.000131	0.000129	0.000114	0.00012	0.000119	0.000112	0.000113	0.000106
30.62	0.00013	0.000148	0.000172	0.00013	0.000154	0.000143	0.000151	0.000145	0.000141	0.000125	0.000134	0.000142	0.00012	0.000129	0.000133	0.000113	0.000135	0.000144	0.000121	0.00013	0.000129	0.000114	0.00012	0.000118	0.000112	0.000114	0.000105
30.671	0.00013	0.000149	0.000172	0.00013	0.000154	0.000142	0.000151	0.000146	0.000142	0.000126	0.000133	0.000143	0.00012	0.00013	0.000133	0.000114	0.000136	0.000145	0.000121	0.000131	0.000129	0.000115	0.00012	0.000119	0.000113	0.000115	0.000105
30.722	0.00013	0.000149	0.000172	0.00013	0.000153	0.000142	0.000152	0.000146	0.000143	0.000126	0.000133	0.000142	0.000121	0.00013	0.000134	0.000113	0.000136	0.000145	0.000121	0.000132	0.00013	0.000115	0.000121	0.00012	0.000113	0.000114	0.000105
30.772	0.00013	0.000149	0.000173	0.000131	0.000153	0.000142	0.000152	0.000146	0.000142	0.000126	0.000133	0.000142	0.000121	0.000131	0.000134	0.000113	0.000138	0.000145	0.00012	0.000132	0.00013	0.000116	0.000122	0.000121	0.000113	0.000115	0.000106
30.823	0.00013	0.000151	0.000176	0.000132	0.000154	0.000143	0.000154	0.000147	0.000142	0.000127	0.000133	0.000142	0.000121	0.000131	0.000135	0.000114	0.000139	0.000145	0.00012	0.000133	0.000129	0.000116	0.000122	0.000122	0.000113	0.000114	0.000106
30.873	0.000129	0.000151	0.000177	0.000132	0.000155	0.000144	0.000156	0.000148	0.000142	0.000127	0.000133	0.000143	0.000122	0.000131	0.000134	0.000115	0.000139	0.000145	0.00012	0.000135	0.000129	0.000117	0.000122	0.000122	0.000113	0.000113	0.000106
30.924	0.00013	0.000152	0.000177	0.000133	0.000155	0.000145	0.000156	0.00015	0.000143	0.000129	0.000133	0.000143	0.000123	0.000132	0.000135	0.000116	0.00014	0.000146	0.000121	0.000135	0.00013	0.000117	0.000121	0.000124	0.000114	0.000112	0.000106
30.974	0.00013	0.000154	0.000178	0.000132	0.000155	0.000145	0.000157	0.000152	0.000145	0.00013	0.000134	0.000143	0.000123	0.000132	0.000135	0.000116	0.00014	0.000146	0.000121	0.000135	0.000131	0.000118	0.000121	0.000125	0.000115	0.000111	0.000107
31.025	0.000131	0.000155	0.000179	0.000132	0.000155	0.000146	0.000156	0.000153	0.000145	0.00013	0.000135	0.000144	0.000123	0.000133	0.000136	0.000117	0.00014	0.000147	0.00012	0.000135	0.000131	0.000119	0.000121	0.000125	0.000116	0.000112	0.000107
31.076	0.000131	0.000154	0.00018	0.000132	0.000157	0.000147	0.000156	0.000153	0.000146	0.00013	0.000136	0.000144	0.000125	0.000134	0.000136	0.000117	0.000139	0.000148	0.00012	0.000136	0.000132	0.000119	0.000122	0.000126	0.000117	0.000112	0.000107
31.126	0.000132	0.000155	0.000181	0.000132	0.000157	0.000146	0.000156	0.000154	0.000148	0.00013	0.000136	0.000144	0.000125	0.000135	0.000136	0.000118	0.000139	0.000149	0.000119	0.000136	0.000133	0.000119	0.000122	0.000127	0.000117	0.000112	0.000107
31.177	0.000132	0.000155	0.000181	0.000133	0.000156	0.000146	0.000157	0.000154	0.000149	0.000131	0.000137	0.000143	0.000125	0.000135	0.000137	0.000119	0.00014	0.000149	0.000117	0.000137	0.000133	0.00012	0.000122	0.000127	0.000116	0.000112	0.000106
31.227	0.000133	0.000156	0.000182	0.000134	0.000157	0.000145	0.000159	0.000154	0.000149	0.000131	0.000138	0.000143	0.000125	0.000135	0.000138	0.000118	0.00014	0.000149	0.000117	0.000138	0.000134	0.00012	0.000122	0.000127	0.000116	0.000113	0.000106
31.278	0.000134	0.000158	0.000183	0.000135	0.000157	0.000145	0.00016	0.000155	0.000149	0.000132	0.000139	0.000144	0.000125	0.000136	0.000139	0.000118	0.00014	0.000148	0.000117	0.000138	0.000135	0.00012	0.000123	0.000127	0.000116	0.000113	0.000106
31.328	0.000135	0.00016	0.000182	0.000135	0.000157	0.000146	0.000161	0.000155	0.00015	0.000133	0.000139	0.000144	0.000125	0.000136	0.00014	0.000117	0.000141	0.000148	0.000118	0.000138	0.000135	0.000121	0.000123	0.000128	0.000116	0.000113	0.000106
31.379	0.000136	0.000162	0.000182	0.000135	0.000157	0.000147	0.000161	0.000155	0.00015	0.000134	0.000139	0.000144	0.000126	0.000137	0.00014	0.000116	0.000141	0.000148	0.000119	0.000138	0.000136	0.000121	0.000123	0.000128	0.000117	0.000113	0.000106
31.43	0.000136	0.000163	0.000182	0.000136	0.000158	0.000146	0.000161	0.000156	0.00015	0.000135	0.00014	0.000144	0.000127	0.000137	0.00014	0.000116	0.000142	0.000149	0.000119	0.000139	0.000137	0.000122	0.000122	0.000129	0.000117	0.000111	0.000106
31.48	0.000137	0.000164	0.000182	0.000136	0.000158	0.000148	0.000162	0.000157	0.00015	0.000136	0.000142	0.000145	0.000127	0.000137	0.000141	0.000117	0.000143	0.00015	0.00012	0.000141	0.000138	0.000122	0.000122	0.000129	0.000117	0.000111	0.000106
31.531	0.000137	0.000166	0.000182	0.000136	0.000158	0.000148	0.000163	0.000157	0.00015	0.000137	0.000142	0.000145	0.000127	0.000136	0.000141	0.000117	0.000144	0.000151	0.00012	0.000141	0.000139	0.000123	0.000123	0.000129	0.000117	0.000111	0.000106
31.581	0.000138	0.000167	0.000182	0.000136	0.000158	0.00015	0.000164	0.000158	0.00015	0.000137	0.000142	0.000145	0.000128	0.000136	0.000142	0.000117	0.000144	0.000152	0.000119	0.000143	0.000139	0.000124	0.000124	0.00013	0.000117	0.00011	0.000107
31.632	0.000139	0.000168	0.000183	0.000136	0.000158	0.00015	0.000165	0.000158	0.000151	0.000138	0.000143	0.000143	0.000129	0.000135	0.000143	0.000117	0.000144	0.000153	0.00012	0.000144	0.00014	0.000125	0.000126	0.00013	0.000117	0.00011	0.000107
31.682	0.000139	0.000169	0.000185	0.000136	0.000158	0.00015	0.000166	0.000159	0.000152	0.000139	0.000144	0.000143	0.000129	0.000135	0.000145	0.000117	0.000144	0.000153	0.00012	0.000144	0.000141	0.000127	0.000127	0.000131	0.000117	0.000109	0.000107
31.733	0.00014	0.00017	0.000186	0.000137	0.000159	0.00015	0.000165	0.00016	0.000153	0.000139	0.000146	0.000143	0.00013	0.000136	0.000146	0.000119	0.000144	0.000152	0.000121	0.000144	0.000142	0.000128	0.000127	0.000131	0.000118	0.000109	0.000107
31.784	0.000141	0.000173	0.000188	0.000136	0.00016	0.00015	0.000165	0.000161	0.000153	0.00014	0.000147	0.000144	0.000131	0.000137	0.000146	0.000119	0.000143	0.000151	0.000122	0.000144	0.000143	0.000128	0.000126	0.000132	0.000118	0.000109	0.000107
31.834	0.000141	0.000174	0.000189	0.000137	0.000161	0.00015	0.000165	0.000162	0.000153	0.00014	0.000147	0.000145	0.000132	0.000138	0.000147	0.00012	0.000142	0.000151	0.000124	0.000145	0.000142	0.000129	0.000127	0.000134	0.000118	0.00011	0.000107
31.885	0.000142	0.000176	0.000189	0.000139	0.00016	0.00015	0.000165	0.000162	0.000153	0.00014	0.000148	0.000145	0.000131	0.000139	0.000146	0.00012	0.000142	0.000151	0.000124	0.000145	0.000141	0.000129	0.000126	0.000135	0.000117	0.000109	0.000107
31.935	0.000142	0.000177	0.00019	0.000139	0.00016	0.00015	0.000166	0.000162	0.000154	0.000142	0.000148	0.000145	0.000131	0.000139	0.000146	0.000121	0.000142	0.000151	0.000124	0.000146	0.000141	0.00013	0.000127	0.000137	0.000117	0.000109	0.000107
31.986	0.000143	0.000177	0.000191	0.00014	0.00016	0.00015	0.000166	0.000163	0.000155	0.000143	0.000151	0.000146	0.000131	0.000138	0.000146	0.000121	0.000143	0.000151	0.000126	0.000146	0.000141	0.00013	0.000126	0.000136	0.000118	0.000108	0.000107
32.036	0.000143	0.000178	0.000191	0.00014	0.000161	0.000151	0.000165	0.000164	0.000156	0.000143	0.000152	0.000147	0.000132	0.000138	0.000146	0.000121	0.000142	0.000151	0.000126	0.000145	0.00014	0.00013	0.000126	0.000137	0.000118	0.000108	0.000107
32.087	0.000144	0.00018	0.000191	0.000141	0.000162	0.000152	0.000166	0.000164	0.000158	0.000143	0.000153	0.000147	0.000133	0.000138	0.000148	0.00012	0.000142	0.000151	0.000126	0.000145	0.00014	0.00013	0.000125	0.000136	0.000118	0.000109	0.000107
32.138	0.000144	0.00018	0.000192	0.000143	0.000163	0.000153	0.000166	0.000165	0.000159	0.000144	0.000154	0.000148	0.000134	0.000139	0.000148	0.000121	0.000143	0.00015	0.000127	0.000144	0.000141	0.00013	0.000126	0.000137	0.000119	0.000108	0.000108
32.188	0.000145	0.000181	0.000194	0.000145	0.000163	0.000154	0.000166	0.000165	0.000159	0.000144	0.000154	0.000147	0.000133	0.00014	0.000149	0.00012	0.000144	0.000148	0.000126	0.000144	0.000142	0.000131	0.000126	0.000137	0.000119	0.000108	0.000108
32.239	0.000146	0.000182	0.000194	0.000146	0.000163	0.000154	0.000165	0.000167	0.000158	0.000144	0.000155	0.000147	0.000135	0.000141	0.000148	0.00012	0.000143	0.000148	0.000127	0.000144	0.000141	0.000131	0.000125	0.000138	0.000118	0.000108	0.000108
32.289	0.000146	0.000183	0.000194	0.000145	0.000162	0.000156	0.000166	0.000166	0.000158	0.000145	0.000156	0.000148	0.000136	0.000142	0.000148	0.00012	0.000143	0.000147	0.000129	0.000146	0.00014	0.000131	0.000126	0.000139	0.000118	0.000109	0.000109
32.34	0.000146	0.000183	0.000196	0.000146	0.000162	0.000157	0.000166	0.000167	0.000159	0.000146	0.000157	0.000147	0.000136	0.000143	0.000148	0.000121	0.000145	0.000148	0.00013	0.000148	0.00014	0.000132	0.000126	0.000139	0.000118	0.00011	0.000109
32.39	0.000146	0.000183	0.000196	0.000146	0.000163	0.000157	0.000167	0.000168	0.00016	0.000148	0.000158	0.000148	0.000136	0.000143	0.000149	0.000121	0.000145	0.000148	0.000131	0.000149	0.000141	0.000133	0.000126	0.00014	0.000118	0.00011	0.000109
32.441	0.000147	0.000184	0.000197	0.000147	0.000163	0.000157	0.000168	0.000168	0.000161	0.000148	0.000158	0.000149	0.000135	0.000143	0.000149	0.000122	0.000146	0.000148	0.000131	0.000149	0.000141	0.000132	0.000125	0.00014	0.000118	0.00011	0.000109
32.492	0.000149	0.000185	0.000197	0.000147	0.000163	0.000158	0.000167	0.000168	0.000162	0.000147	0.00016	0.000149	0.000135	0.000144	0.000149	0.000122	0.000147	0.000147	0.000131	0.000149	0.000142	0.000132	0.000126	0.000141	0.000118	0.00011	0.000111
32.542	0.00015	0.000186	0.000198	0.000147	0.000163	0.000158	0.000166	0.000168	0.000162	0.000148	0.000161	0.00015	0.000135	0.000145	0.000151	0.000124	0.000147	0.000148	0.000131	0.000149	0.000143	0.000131	0.000127	0.000141	0.000119	0.00011	0.000111
32.593	0.00015	0.000188	0.0002	0.000149	0.000162	0.000159	0.000165	0.000168	0.000163	0.000148	0.000161	0.00015	0.000136	0.000146	0.000152	0.000124	0.000147	0.000149	0.000131	0.00015	0.000143	0.000131	0.000128	0.000141	0.00012	0.00011	0.00011
32.643	0.000151	0.000189	0.000201	0.000149	0.000163	0.00016	0.000165	0.000169	0.000163	0.000149	0.000162	0.000151	0.000137	0.000147	0.000153	0.000124	0.000147	0.000148	0.000131	0.00015	0.000144	0.000132	0.000128	0.000142	0.000121	0.000109	0.000111
32.694	0.000151	0.000191	0.000202	0.00015	0.000164	0.000161	0.000166	0.00017	0.000164	0.000151	0.000163	0.000151	0.000138	0.000148	0.000153	0.000125	0.000147	0.000148	0.000132	0.000148	0.000146	0.000131	0.000129	0.000144	0.000122	0.00011	0.000113
32.744	0.000151	0.000192	0.000202	0.000152	0.000165	0.000162	0.000165	0.00017	0.000166	0.000151	0.000165	0.000151	0.000138	0.000149	0.000155	0.000125	0.000147	0.000149	0.000132	0.000147	0.000147	0.00013	0.000129	0.000144	0.000122	0.000111	0.000114
32.795	0.000152	0.000194	0.000203	0.000152	0.000167	0.000162	0.000165	0.000171	0.000166	0.000151	0.000166	0.000152	0.000138	0.00015	0.000155	0.000124	0.000147	0.000149	0.000132	0.000148	0.000148	0.00013	0.000129	0.000144	0.000122	0.00011	0.000114
32.846	0.000153	0.000194	0.000204	0.000154	0.000169	0.000163	0.000167	0.000172	0.000165	0.000153	0.000167	0.000152	0.000138	0.00015	0.000156	0.000124	0.000147	0.00015	0.000133	0.000148	0.000148	0.00013	0.000129	0.000143	0.000122	0.00011	0.000114
32.896	0.000154	0.000194	0.000205	0.000155	0.000169	0.000164	0.000168	0.000174	0.000165	0.000155	0.000168	0.000153	0.00014	0.000151	0.000157	0.000125	0.000148	0.000149	0.000133	0.000149	0.000149	0.00013	0.000129	0.000144	0.000123	0.00011	0.000114
32.947	0.000155	0.000196	0.000207	0.000156	0.000169	0.000165	0.000169	0.000175	0.000165	0.000156	0.000169	0.000154	0.000141	0.000151	0.000158	0.000125	0.000148	0.00015	0.000133	0.000148	0.000149	0.00013	0.00013	0.000144	0.000123	0.000112	0.000116
32.997	0.000155	0.000197	0.000209	0.000158	0.00017	0.000166	0.00017	0.000174	0.000166	0.000158	0.000171	0.000155	0.000142	0.000151	0.000158	0.000126	0.000149	0.000151	0.000133	0.000148	0.00015	0.00013	0.000131	0.000144	0.000124	0.000112	0.000116
33.048	0.000155	0.000199	0.00021	0.000159	0.00017	0.000168	0.00017	0.000176	0.000167	0.000159	0.000171	0.000156	0.000143	0.000151	0.000158	0.000127	0.000149	0.00015	0.000134	0.000147	0.00015	0.00013	0.000132	0.000145	0.000124	0.000112	0.000117
33.098	0.000154	0.0002	0.000212	0.00016	0.000172	0.000168	0.00017	0.000176	0.000168	0.00016	0.000172	0.000157	0.000145	0.000152	0.000159	0.000127	0.00015	0.000151	0.000135	0.000147	0.000149	0.000129	0.000132	0.000145	0.000124	0.000112	0.000117
33.149	0.000154	0.0002	0.000214	0.000162	0.000173	0.000168	0.000169	0.000176	0.00017	0.000161	0.000172	0.000158	0.000146	0.000152	0.000159	0.000129	0.00015	0.000152	0.000136	0.000146	0.000148	0.000129	0.000131	0.000144	0.000124	0.000113	0.000118
33.2	0.000155	0.0002	0.000215	0.000163	0.000173	0.000168	0.00017	0.000177	0.000171	0.000163	0.000172	0.000159	0.000147	0.000152	0.000159	0.00013	0.000148	0.000152	0.000136	0.000145	0.000147	0.000129	0.000131	0.000144	0.000124	0.000113	0.000118
33.25	0.000156	0.000202	0.000218	0.000164	0.000175	0.00017	0.00017	0.000179	0.000172	0.000164	0.000174	0.00016	0.000148	0.000152	0.000159	0.00013	0.000148	0.000152	0.000136	0.000143	0.000146	0.00013	0.000131	0.000144	0.000124	0.000114	0.000118
33.301	0.000156	0.000203	0.00022	0.000165	0.000177	0.000172	0.000169	0.00018	0.000173	0.000167	0.000176	0.000161	0.000148	0.000153	0.00016	0.000131	0.000147	0.000152	0.000138	0.000143	0.000147	0.000131	0.00013	0.000145	0.000124	0.000115	0.000119
33.351	0.000157	0.000203	0.000222	0.000166	0.000178	0.000174	0.00017	0.00018	0.000174	0.000169	0.000178	0.000162	0.000148	0.000153	0.000161	0.000131	0.000147	0.000151	0.000139	0.000143	0.000147	0.000131	0.00013	0.000145	0.000124	0.000114	0.00012
33.402	0.000157	0.000204	0.000223	0.000168	0.000179	0.000175	0.00017	0.000181	0.000176	0.00017	0.000179	0.000163	0.000149	0.000153	0.000162	0.000132	0.000148	0.000152	0.000139	0.000143	0.000147	0.000131	0.00013	0.000145	0.000124	0.000113	0.00012
33.452	0.000157	0.000205	0.000226	0.000169	0.000181	0.000176	0.00017	0.000183	0.000176	0.000172	0.00018	0.000165	0.000151	0.000153	0.000163	0.000132	0.000149	0.000153	0.00014	0.000143	0.000148	0.000131	0.000131	0.000146	0.000124	0.000113	0.000119
33.503	0.000158	0.000207	0.000228	0.00017	0.000183	0.000177	0.000171	0.000185	0.000178	0.000173	0.000181	0.000166	0.000152	0.000153	0.000163	0.000132	0.00015	0.000154	0.00014	0.000143	0.000149	0.000131	0.000131	0.000145	0.000124	0.000113	0.000119
33.554	0.000159	0.000208	0.000232	0.000172	0.000185	0.000178	0.000171	0.000187	0.000179	0.000173	0.000182	0.000166	0.000153	0.000154	0.000164	0.000134	0.000152	0.000155	0.000141	0.000144	0.000149	0.00013	0.000133	0.000144	0.000124	0.000112	0.000121
33.604	0.00016	0.000208	0.000234	0.000173	0.000186	0.000179	0.000171	0.000187	0.00018	0.000174	0.000182	0.000168	0.000154	0.000155	0.000166	0.000135	0.000152	0.000156	0.000142	0.000144	0.000149	0.00013	0.000135	0.000144	0.000125	0.000111	0.00012
33.655	0.000161	0.00021	0.000233	0.000174	0.000188	0.000179	0.000171	0.000188	0.00018	0.000175	0.000181	0.00017	0.000154	0.000155	0.000168	0.000136	0.000151	0.000157	0.000143	0.000144	0.000149	0.00013	0.000136	0.000145	0.000126	0.000112	0.000121
33.705	0.000162	0.000211	0.000235	0.000176	0.000189	0.000181	0.000171	0.000188	0.000181	0.000175	0.000182	0.00017	0.000155	0.000155	0.00017	0.000137	0.000152	0.000159	0.000144	0.000144	0.00015	0.000129	0.000137	0.000146	0.000127	0.000111	0.000121
33.756	0.000163	0.000212	0.000236	0.000178	0.000191	0.000183	0.000172	0.000189	0.00018	0.000176	0.000183	0.000172	0.000156	0.000155	0.00017	0.000137	0.000153	0.00016	0.000144	0.000144	0.000151	0.000129	0.000138	0.000146	0.000127	0.000112	0.000122
33.806	0.000164	0.000213	0.000238	0.000178	0.000192	0.000185	0.000173	0.00019	0.00018	0.000178	0.000183	0.000174	0.000156	0.000155	0.000172	0.000137	0.000154	0.00016	0.000145	0.000144	0.000152	0.000129	0.000139	0.000146	0.000128	0.000113	0.000123
33.857	0.000165	0.000215	0.000237	0.000179	0.000193	0.000186	0.000173	0.00019	0.000181	0.000179	0.000183	0.000176	0.000156	0.000156	0.000173	0.000137	0.000155	0.000161	0.000145	0.000144	0.000153	0.000129	0.000139	0.000147	0.000128	0.000112	0.000123
33.908	0.000166	0.000215	0.000237	0.00018	0.000193	0.000187	0.000175	0.000191	0.000183	0.00018	0.000184	0.000176	0.000156	0.000156	0.000175	0.000137	0.000155	0.000161	0.000146	0.000144	0.000153	0.000129	0.000139	0.000148	0.000128	0.000112	0.000123
33.958	0.000166	0.000216	0.000238	0.000181	0.000193	0.000189	0.000176	0.000192	0.000184	0.000181	0.000185	0.000177	0.000156	0.000157	0.000176	0.000137	0.000156	0.000161	0.000147	0.000144	0.000154	0.00013	0.00014	0.000148	0.000128	0.000112	0.000124
34.009	0.000166	0.000217	0.000239	0.000183	0.000193	0.00019	0.000177	0.000192	0.000185	0.000181	0.000187	0.000179	0.000156	0.000158	0.000177	0.000138	0.000156	0.000162	0.000147	0.000145	0.000154	0.00013	0.000141	0.000148	0.000128	0.000112	0.000125
34.059	0.000167	0.000219	0.000241	0.000184	0.000194	0.000191	0.000178	0.000194	0.000185	0.000182	0.00019	0.00018	0.000157	0.000158	0.000178	0.000138	0.000156	0.000163	0.000148	0.000145	0.000154	0.000131	0.000142	0.000149	0.000128	0.000112	0.000125
34.11	0.000168	0.00022	0.000241	0.000186	0.000196	0.000192	0.000178	0.000196	0.000187	0.000184	0.000192	0.000181	0.000158	0.000159	0.000179	0.000138	0.000157	0.000164	0.000148	0.000145	0.000154	0.000131	0.000142	0.00015	0.000128	0.000113	0.000126
34.16	0.000168	0.000221	0.000241	0.000188	0.000197	0.000194	0.000179	0.000198	0.000188	0.000186	0.000193	0.000182	0.000159	0.00016	0.00018	0.000139	0.00016	0.000165	0.000148	0.000145	0.000154	0.000131	0.000142	0.00015	0.000128	0.000113	0.000126
34.211	0.000169	0.000222	0.000243	0.00019	0.000198	0.000196	0.00018	0.000199	0.00019	0.000187	0.000193	0.000182	0.000159	0.000161	0.00018	0.00014	0.000161	0.000165	0.000148	0.000145	0.000154	0.000131	0.000143	0.00015	0.000129	0.000113	0.000126
34.262	0.00017	0.000223	0.000245	0.000191	0.000199	0.000198	0.000181	0.000201	0.000191	0.000189	0.000194	0.000183	0.00016	0.000161	0.00018	0.000142	0.000162	0.000166	0.000149	0.000146	0.000155	0.000131	0.000143	0.00015	0.00013	0.000113	0.000126
34.312	0.00017	0.000224	0.000246	0.000191	0.000201	0.0002	0.000182	0.000202	0.000191	0.000191	0.000195	0.000186	0.000161	0.000161	0.00018	0.000143	0.000163	0.000167	0.00015	0.000146	0.000156	0.000131	0.000142	0.00015	0.00013	0.000113	0.000127
34.363	0.000171	0.000224	0.000248	0.000193	0.000203	0.000201	0.000183	0.000204	0.000192	0.000192	0.000196	0.000189	0.000162	0.000162	0.000182	0.000143	0.000163	0.000169	0.00015	0.000145	0.000156	0.000131	0.000143	0.000149	0.00013	0.000112	0.000126
34.413	0.000172	0.000226	0.000249	0.000194	0.000204	0.000202	0.000184	0.000205	0.000192	0.000193	0.000197	0.000191	0.000163	0.000163	0.000185	0.000143	0.000165	0.00017	0.00015	0.000145	0.000157	0.000131	0.000144	0.000147	0.000129	0.000114	0.000126
34.464	0.000174	0.000227	0.000249	0.000195	0.000206	0.000204	0.000185	0.000205	0.000192	0.000195	0.000198	0.000192	0.000164	0.000164	0.000187	0.000144	0.000166	0.000172	0.000151	0.000147	0.000158	0.000131	0.000146	0.000147	0.000129	0.000115	0.000126
34.514	0.000175	0.000227	0.00025	0.000197	0.000208	0.000206	0.000186	0.000207	0.000193	0.000197	0.000199	0.000193	0.000165	0.000165	0.000188	0.000146	0.000166	0.000173	0.000152	0.000147	0.000158	0.000131	0.000148	0.000147	0.00013	0.000116	0.000127
34.565	0.000177	0.000227	0.000252	0.000198	0.000208	0.000208	0.000187	0.000207	0.000194	0.000198	0.000201	0.000196	0.000166	0.000166	0.000189	0.000146	0.000166	0.000174	0.000153	0.000148	0.000158	0.000131	0.00015	0.000148	0.000129	0.000117	0.000128
34.616	0.000178	0.000228	0.000254	0.000199	0.00021	0.00021	0.000187	0.000208	0.000195	0.000199	0.000202	0.000197	0.000167	0.000167	0.00019	0.000147	0.000166	0.000175	0.000153	0.000148	0.000159	0.000131	0.000151	0.000147	0.000129	0.000116	0.000127
34.666	0.00018	0.000229	0.000255	0.000199	0.000212	0.000212	0.000188	0.000209	0.000197	0.0002	0.000202	0.000198	0.000169	0.000169	0.000192	0.000148	0.000168	0.000176	0.000153	0.000148	0.000159	0.000131	0.000153	0.000145	0.00013	0.000117	0.000127
34.717	0.000182	0.000231	0.000256	0.0002	0.000213	0.000214	0.00019	0.000211	0.000198	0.0002	0.000203	0.000201	0.00017	0.00017	0.000193	0.000149	0.000168	0.000177	0.000154	0.000147	0.000158	0.000132	0.000155	0.000143	0.000129	0.000117	0.000127
34.767	0.000184	0.000231	0.000257	0.0002	0.000215	0.000216	0.000191	0.000212	0.000199	0.000202	0.000204	0.000203	0.000171	0.000171	0.000193	0.000149	0.000169	0.000179	0.000155	0.000148	0.000158	0.000133	0.000157	0.000143	0.000129	0.000118	0.000126
34.818	0.000185	0.000231	0.000257	0.000201	0.000218	0.000218	0.000192	0.000213	0.0002	0.000204	0.000205	0.000203	0.000172	0.000171	0.000194	0.00015	0.000171	0.00018	0.000156	0.000148	0.000158	0.000132	0.000158	0.000142	0.000129	0.00012	0.000125
34.869	0.000187	0.000232	0.000258	0.000202	0.000219	0.000219	0.000193	0.000214	0.000201	0.000205	0.000208	0.000205	0.000173	0.000172	0.000196	0.00015	0.000172	0.00018	0.000158	0.000149	0.000158	0.000131	0.000161	0.000142	0.000128	0.00012	0.000125
34.919	0.000188	0.000233	0.000259	0.000203	0.000219	0.000221	0.000194	0.000216	0.000202	0.000206	0.000209	0.000206	0.000173	0.000173	0.000196	0.00015	0.000172	0.000181	0.000159	0.00015	0.000159	0.00013	0.000163	0.000142	0.000127	0.00012	0.000124
34.97	0.000191	0.000234	0.00026	0.000205	0.00022	0.000222	0.000196	0.000218	0.000205	0.000207	0.00021	0.000208	0.000173	0.000175	0.000197	0.000151	0.000173	0.000182	0.00016	0.000151	0.000161	0.00013	0.000164	0.000144	0.000127	0.00012	0.000124
35.02	0.000193	0.000236	0.000262	0.000206	0.000223	0.000223	0.000197	0.00022	0.000208	0.000208	0.000211	0.000209	0.000173	0.000175	0.000198	0.000152	0.000174	0.000182	0.00016	0.000151	0.000161	0.000131	0.000164	0.000144	0.000127	0.000119	0.000124
35.071	0.000194	0.000238	0.000263	0.000208	0.000224	0.000226	0.000201	0.000221	0.00021	0.00021	0.000211	0.00021	0.000173	0.000176	0.0002	0.000153	0.000175	0.000183	0.00016	0.000152	0.000162	0.000131	0.000165	0.000144	0.000128	0.000118	0.000125
35.121	0.000195	0.000238	0.000264	0.00021	0.000225	0.000226	0.000202	0.000223	0.000212	0.000211	0.000212	0.000212	0.000174	0.000177	0.000202	0.000154	0.000177	0.000184	0.00016	0.000152	0.000162	0.000131	0.000166	0.000144	0.000129	0.000118	0.000125
35.172	0.000197	0.000238	0.000265	0.000211	0.000227	0.000227	0.000204	0.000225	0.000213	0.000211	0.000212	0.000213	0.000174	0.000178	0.000203	0.000155	0.000178	0.000186	0.00016	0.000153	0.000163	0.000131	0.000168	0.000146	0.000129	0.000118	0.000126
35.223	0.000199	0.000239	0.000265	0.000213	0.000228	0.000229	0.000207	0.000227	0.000215	0.000212	0.000214	0.000214	0.000175	0.00018	0.000204	0.000156	0.000178	0.000187	0.000161	0.000153	0.000164	0.000131	0.000169	0.000146	0.000129	0.000118	0.000126
[truncated: 1,182 more rows]

## Sheet: Figure 1c Radioactivity assay
Figure 1c Radioactivity assay
	LysP	MmCAT1	Empty liposome
Measurement 1	237	313	135
[truncated: 1,486 more rows]

## Sheet: Figure 1d BLI
Figure 1d BLI
[truncated: 5,999 more rows]

## Sheet: Figure 3c Tms mutants +Arg
Figure 3c Tms mutants -/+ arg
[truncated: 3 more rows]

[truncated: 3 more sheets: Supp. Fig.4 NanoDSF mutants+arg, Supp.Fig.5 NanoDSF mutants+Lys, Supp. Fig.10d]
